# Supplementary material for: Genetic Variants of Glycogen Metabolism Genes Were Associated With Liver PDFF Without Increasing NAFLD Risk
Source: Front Genet. 2022 Apr 6;13:830445. doi: 10.3389/fgene.2022.830445 (PMC9019352; doi:10.3389/fgene.2022.830445)
Supplement: Supplementary file 1 [file DataSheet1.xlsx]

## Sheet: Supplementary Table 1
Supplementary Table 1
Gene	Chr	Start	End	Nsnp
CALML6	1	1846266	1848735	11
SLC2A1	1	43391052	43424530	145
PRKACB	1	84543745	84704181	326
CALM2	2	47387221	47403740	56
G6PC2	2	169757750	169766505	18
SLC2A2	3	170714137	170744539	90
GCK	7	44183872	44237769	197
PHKG1	7	56148440	56160689	55
PRKACG	9	71627469	71629039	4
CALML5	10	5540658	5541533	3
CALML3	10	5566924	5568225	5
PYGM	11	64513861	64527769	31
GYS2	12	21689123	21757781	323
PYGL	14	51324609	51411454	354
CALM1	14	90862846	90874605	32
CALML4	15	68483043	68498417	32
PHKG2	16	30759591	30772490	18
PHKB	16	47495034	47735434	242
G6PC	17	41052814	41065386	36
G6PC3	17	42148103	42153709	11
PRKACA	19	14202500	14228896	38
CALM3	19	47104331	47114050	21
GYS1	19	49471382	49496567	52
PYGB	20	25228705	25278650	203

## Sheet: Supplementary Table 2
Supplementary Table 2
SNP	P_BOLT_LMM	CHR	BP	REF	ALT	A1	N	BETA	SE	P	P.adj	Gene	Relevance	Consequence
rs2748988	0.0082	1	1846357	G	A	A	3239	-0.0569112	0.0220753	0.00997996		CALML6	5upstream,5utr	#N/A
rs41306992	0.08	1	1846461	C	T	T	3188	0.0447776	0.0249751	0.0730859		CALML6	5upstream,5utr	#N/A
rs2748987	0.082	1	1846582	A	G	A	3192	0.0384474	0.0291972	0.187994		CALML6	5upstream,5utr	#N/A
rs2247560	0.008	1	1846765	G	A	A	3237	-0.0575953	0.0220853	0.00915298		CALML6	intronic,5upstream,non-coding	#N/A
rs28710181	0.77	1	1847531	C	T	T	3239	0.00172966	0.0573142	0.975927		CALML6	intronic,non-coding intronic,non-coding	#N/A
rs2803297	0.0082	1	1847656	C	T	T	3235	-0.0573033	0.0220916	0.00953254		CALML6	intronic,non-coding intronic,non-coding	#N/A
rs2748986	0.0046	1	1847856	G	T	G	3237	0.0593317	0.0222347	0.0076588	0.0346137	CALML6	intronic,non-coding intronic,non-coding	#N/A
rs28581776	0.61	1	1847979	T	C	C	3238	-0.00906897	0.0574822	0.874648		CALML6	non-coding intronic,coding nonsyn,non-coding	Tolerated
rs2803296	0.0046	1	1848109	G	C	G	3237	0.0592604	0.0222369	0.00773815		CALML6	non-coding intronic,intronic,non-coding	#N/A
rs28634421	0.65	1	1848160	A	G	G	3239	-0.00842323	0.05751	0.883563		CALML6	non-coding intronic,intronic,non-coding	#N/A
rs941532	0.63	1	1848734	A	G	A	3239	0.0111051	0.0523506	0.832019		CALML6	3downstream,non-coding	#N/A
rs4658	0.31	1	43392250	C	G	G	3193	0.0321132	0.0271076	0.236241		SLC2A1	3utr,3downstream	#N/A
rs11282849	0.51	1	43393245	G	GGGTGAGAAAT	GGGTGAGAAAT	3073	0.00280351	0.0223648	0.900252		SLC2A1	intronic,3downstream,non-coding intronic	#N/A
rs2229682	0.35	1	43395635	C	T	T	3239	0.0341244	0.0271616	0.209081		SLC2A1	3downstream,non-coding intronic,intronic,coding *syn|syn,coding syn|syn	#N/A
rs11537641	0.5	1	43396414	G	A	A	3239	0.0294305	0.0275923	0.286224		SLC2A1	intronic,non-coding,coding *syn,coding syn	#N/A
rs72669446	0.056	1	43397396	A	C	C	3216	-0.0784201	0.0636973	0.218361		SLC2A1	intronic,5upstream	#N/A
rs3820546	0.72	1	43398085	G	A	G	3038	0.00744619	0.0229592	0.745716		SLC2A1	intronic,5upstream	#N/A
rs138624104	0.78	1	43398095	C	CTTATGCACG	CTTATGCACG	3111	-0.0242619	0.0409723	0.553791		SLC2A1	intronic,5upstream	#N/A
rs3820548	0.48	1	43398396	A	G	A	3239	0.0230719	0.0239585	0.335623		SLC2A1	intronic,5upstream	#N/A
rs3820549	0.35	1	43398476	G	C	G	3212	0.0320185	0.0239504	0.181361		SLC2A1	intronic,5upstream	#N/A
rs12071418	0.48	1	43398477	C	G	G	3217	0.0318032	0.061665	0.60607		SLC2A1	intronic,5upstream	#N/A
rs59336549	0.78	1	43398775	G	T	T	3239	0.0210991	0.0632144	0.738574		SLC2A1	intronic,5upstream	#N/A
rs3768029	0.094	1	43398987	C	T	T	3051	-0.0344519	0.0229156	0.132833		SLC2A1	intronic	#N/A
rs841858	0.37	1	43399167	G	T	T	3189	0.0294729	0.0291301	0.311725		SLC2A1	intronic	#N/A
rs3754219	0.45	1	43399686	A	C	C	3185	-0.0166618	0.0223573	0.456176		SLC2A1	intronic	#N/A
rs841857	0.59	1	43400016	C	T	T	3231	0.0288344	0.0272294	0.289705		SLC2A1	intronic	#N/A
rs841856	0.59	1	43400113	G	T	T	3232	0.0290512	0.0272223	0.285968		SLC2A1	intronic	#N/A
rs841855	0.59	1	43400176	G	A	A	3232	0.0290512	0.0272223	0.285968		SLC2A1	intronic	#N/A
rs76042949	0.33	1	43400240	C	T	T	3219	-0.129399	0.079216	0.102462		SLC2A1	intronic	#N/A
rs72669448	0.62	1	43400344	C	A	A	3196	-0.0194257	0.0494108	0.694237		SLC2A1	intronic	#N/A
rs3729548	0.36	1	43400352	C	T	T	3214	-0.0180412	0.0222959	0.418476		SLC2A1	intronic	#N/A
rs841854	0.58	1	43400485	C	T	T	3233	0.0293056	0.0272147	0.281638		SLC2A1	intronic	#N/A
rs1770811	0.58	1	43400547	A	T	T	3235	0.0322053	0.0270602	0.23408		SLC2A1	intronic	#N/A
rs841853	0.95	1	43401438	A	C	A	3239	-0.0168394	0.0244972	0.491879		SLC2A1	intronic	#N/A
rs841852	0.56	1	43401499	C	T	T	3239	0.0316253	0.0270765	0.242895		SLC2A1	intronic	#N/A
rs841851	0.58	1	43401829	A	G	G	3238	0.0307933	0.02711	0.256096		SLC2A1	intronic	#N/A
rs841850	0.58	1	43402054	T	C	C	3239	0.0310619	0.0271036	0.251863		SLC2A1	intronic	#N/A
rs841849	0.57	1	43402205	G	A	A	3237	0.0281555	0.0272625	0.301796		SLC2A1	intronic	#N/A
rs841848	0.57	1	43402545	G	A	A	3239	0.0310619	0.0271036	0.251863		SLC2A1	intronic	#N/A
rs78925955	0.18	1	43402607	T	C	C	3225	0.0835897	0.0609467	0.170308		SLC2A1	intronic	#N/A
rs841847	0.47	1	43402708	T	C	T	3203	-0.00108753	0.0258862	0.966492		SLC2A1	intronic	#N/A
rs79689074	0.17	1	43403540	G	A	A	3224	0.07488	0.0612131	0.221318		SLC2A1	intronic	#N/A
rs841846	0.98	1	43403671	C	T	C	3212	-0.0155385	0.0241264	0.519591		SLC2A1	intronic	#N/A
rs11439929	0.99	1	43403902	G	GC	G	3200	-0.013965	0.0241634	0.563343		SLC2A1	intronic	#N/A
rs841845	0.58	1	43404713	T	C	C	3217	0.0293679	0.0271238	0.279007		SLC2A1	intronic	#N/A
rs113783409	0.98	1	43405445	C	A	A	3211	0.0113354	0.0727335	0.876162		SLC2A1	intronic	#N/A
rs56935581	0.56	1	43405464	C	T	T	3210	0.0298565	0.0271623	0.271769		SLC2A1	intronic	#N/A
rs59042803	0.56	1	43405546	C	T	T	3208	0.0288289	0.0271375	0.288168		SLC2A1	intronic	#N/A
rs112945193	0.51	1	43405726	C	CACTTCCTT	CACTTCCTT	3181	0.0313422	0.0273056	0.251125		SLC2A1	intronic	#N/A
rs1770810	0.55	1	43406113	G	A	A	3201	0.0263826	0.0273876	0.335469		SLC2A1	intronic	#N/A
rs34477585	0.67	1	43406265	C	CT	CT	3146	-0.000382569	0.0223564	0.986348		SLC2A1	intronic	#N/A
rs12130264	0.71	1	43406700	C	T	T	3239	0.0305682	0.038749	0.430241		SLC2A1	intronic	#N/A
rs16830099	0.24	1	43406701	G	A	A	3226	0.0888503	0.0615371	0.148879		SLC2A1	intronic	#N/A
rs72678353	0.43	1	43407280	G	A	A	3217	-0.135105	0.0804213	0.093062		SLC2A1	intronic	#N/A
rs6657798	0.86	1	43408279	C	G	G	3225	-0.00702467	0.029256	0.81026		SLC2A1	intronic	#N/A
rs16830101	0.35	1	43408570	C	G	G	3222	-0.0412632	0.037431	0.270379		SLC2A1	intronic	#N/A
rs1385129	0.44	1	43408966	G	A	A	3239	0.0172081	0.0263669	0.514034		SLC2A1	coding syn|syn	#N/A
rs12718444	0.9	1	43409179	G	T	T	3239	-0.000108424	0.0299281	0.99711		SLC2A1	intronic	#N/A
rs41310434	0.029	1	43409199	A	G	G	3189	0.247468	0.0992344	0.0126899	0.0398825	SLC2A1	intronic	#N/A
rs34964576	0.87	1	43409364	T	C	C	3227	0.00481833	0.0301038	0.872846		SLC2A1	intronic	#N/A
rs35022307	0.87	1	43409420	C	T	T	3239	-0.000108424	0.0299281	0.99711		SLC2A1	intronic	#N/A
rs3835667	0.87	1	43410299	C	CG	CG	3181	-0.00475443	0.0235024	0.839698		SLC2A1	intronic	#N/A
rs751210	0.98	1	43410859	G	A	A	3213	-0.000761846	0.0233957	0.974025		SLC2A1	intronic	#N/A
rs710223	0.33	1	43411038	C	G	G	3232	0.0252484	0.0266677	0.343821		SLC2A1	intronic	#N/A
rs863522	0.98	1	43411216	C	A	A	3213	-0.000761846	0.0233957	0.974025		SLC2A1	intronic	#N/A
rs844500	0.81	1	43411290	G	A	A	3212	0.004417	0.023667	0.851962		SLC2A1	intronic	#N/A
rs1622805	0.32	1	43411367	C	T	T	3232	0.0252484	0.0266677	0.343821		SLC2A1	intronic	#N/A
rs547809040	0.019	1	43411420	A	C	C	3144	0.192186	0.120852	0.111878		SLC2A1	intronic	#N/A
rs796269914	0.94	1	43411425	C	CA	CA	3198	0.000242033	0.0234083	0.991751		SLC2A1	intronic	#N/A
rs1105297	0.98	1	43411596	G	A	A	3215	-0.000328467	0.0233854	0.988794		SLC2A1	intronic	#N/A
rs1681859	0.32	1	43411829	G	A	A	3231	0.0248059	0.0266712	0.352408		SLC2A1	intronic	#N/A
rs1770807	0.99	1	43411831	C	T	T	3216	0.0011535	0.0234199	0.960721		SLC2A1	intronic	#N/A
rs76657494	0.041	1	43412051	G	A	A	3239	-0.152245	0.0639188	0.0172834		SLC2A1	intronic	#N/A
rs2086856	0.98	1	43412259	G	A	G	3219	0.00114754	0.0234276	0.960936		SLC2A1	intronic	#N/A
rs900834	0.31	1	43412343	A	G	A	3232	0.0252484	0.0266677	0.343821		SLC2A1	intronic	#N/A
rs2086857	0.99	1	43412346	A	G	A	3220	0.000155694	0.0234155	0.994695		SLC2A1	intronic	#N/A
rs145019373	0.92	1	43412360	C	CCAAT	CCAAT	3217	0.0011955	0.0302939	0.968524		SLC2A1	intronic	#N/A
rs148842200	0.2	1	43412380	C	T	T	3196	0.108969	0.0929624	0.241209		SLC2A1	intronic	#N/A
rs900835	0.9	1	43412455	C	T	T	3230	-0.00175066	0.030043	0.953536		SLC2A1	intronic	#N/A
rs3768036	0.91	1	43412655	G	A	A	3230	-0.00175066	0.030043	0.953536		SLC2A1	intronic	#N/A
rs3768037	0.91	1	43412662	C	A	A	3230	-0.00175066	0.030043	0.953536		SLC2A1	intronic	#N/A
rs900836	0.32	1	43412727	T	C	T	3239	0.0248467	0.0266249	0.35078		SLC2A1	intronic	#N/A
rs900837	0.32	1	43412793	A	G	A	3238	0.0246152	0.0266316	0.355405		SLC2A1	intronic	#N/A
rs1108902	0.93	1	43413212	G	A	A	3230	-0.0019267	0.0300369	0.948859		SLC2A1	intronic	#N/A
rs7534555	0.93	1	43413319	G	C	C	3217	-0.00331255	0.0302369	0.912771		SLC2A1	intronic	#N/A
rs7512557	0.93	1	43413324	C	T	T	3217	-0.00331255	0.0302369	0.912771		SLC2A1	intronic	#N/A
rs7512565	0.94	1	43413361	C	T	T	3219	-0.00225122	0.030177	0.940537		SLC2A1	intronic	#N/A
rs3841834	0.95	1	43413384	T	TA	TA	3217	-0.00081847	0.0302343	0.978405		SLC2A1	intronic	#N/A
rs710222	0.47	1	43413653	A	G	G	3225	0.0141353	0.0226468	0.532567		SLC2A1	intronic	#N/A
rs3768042	0.93	1	43413735	A	G	G	3230	-0.0019267	0.0300369	0.948859		SLC2A1	intronic	#N/A
rs61296119	0.89	1	43414046	T	C	C	3228	-0.00648687	0.0293971	0.825368		SLC2A1	intronic	#N/A
rs710221	0.47	1	43414200	G	A	A	3226	0.0143675	0.0226435	0.525794		SLC2A1	intronic	#N/A
rs17387733	0.93	1	43414285	T	C	C	3230	-0.0019267	0.0300369	0.948859		SLC2A1	intronic	#N/A
rs74742820	0.84	1	43414369	G	C	C	3203	0.000307043	0.030429	0.99195		SLC2A1	intronic	#N/A
rs75366795	0.93	1	43414447	A	G	G	3230	-0.0019267	0.0300369	0.948859		SLC2A1	intronic	#N/A
rs192569784	0.46	1	43414562	C	T	T	3233	0.0578304	0.0765666	0.450127		SLC2A1	intronic	#N/A
rs112893098	0.33	1	43414563	G	A	A	3223	-0.0339368	0.0376772	0.367802		SLC2A1	intronic	#N/A
rs111234909	0.33	1	43414565	T	C	C	3223	-0.0339368	0.0376772	0.367802		SLC2A1	intronic	#N/A
rs71654266	0.93	1	43414656	T	G	G	3230	-0.0019267	0.0300369	0.948859		SLC2A1	intronic	#N/A
rs755306738	0.54	1	43414738	CAA	C	C	2937	-0.0133271	0.0289749	0.645584		SLC2A1	intronic	#N/A
rs2297977	0.33	1	43415288	G	T	T	3236	0.0265455	0.0266631	0.319524		SLC2A1	intronic,3downstream	#N/A
rs710220	0.44	1	43415346	G	T	T	3234	0.020878	0.0262345	0.426193		SLC2A1	intronic,3downstream	#N/A
rs2297976	0.93	1	43415465	G	T	T	3230	-0.0019267	0.0300369	0.948859		SLC2A1	intronic,3downstream	#N/A
rs3216017	0.25	1	43415518	T	TG	TG	3224	-0.0427458	0.0373321	0.252288		SLC2A1	intronic,3downstream	#N/A
rs17387775	0.93	1	43416133	T	C	C	3230	-0.0019267	0.0300369	0.948859		SLC2A1	intronic,3downstream	#N/A
rs10890232	0.45	1	43416514	C	T	T	3236	0.0182831	0.0262396	0.485994		SLC2A1	intronic,3downstream	#N/A
rs7522674	0.93	1	43416781	C	T	T	3228	-0.00257223	0.0300513	0.931794		SLC2A1	intronic,3downstream	#N/A
rs4660691	0.33	1	43417150	T	G	T	3235	0.0248161	0.0266477	0.351787		SLC2A1	intronic,3downstream	#N/A
rs1054057	0.25	1	43417424	C	T	T	3239	-0.0480152	0.0372483	0.19747		SLC2A1	intronic,non-coding	#N/A
rs12407920	0.25	1	43417781	C	T	T	3239	-0.0480152	0.0372483	0.19747		SLC2A1	intronic,non-coding intronic	#N/A
rs2297972	0.45	1	43418026	C	T	C	3226	0.016701	0.026268	0.524957		SLC2A1	intronic,non-coding intronic	#N/A
rs145853847	0.98	1	43418950	C	T	T	3175	-0.062159	0.0928634	0.503315		SLC2A1	intronic,non-coding intronic	#N/A
rs3754223	0.33	1	43419091	A	T	A	3226	0.0235774	0.0266747	0.376825		SLC2A1	intronic,non-coding intronic	#N/A
rs3768043	0.45	1	43419354	C	A	C	3226	0.016701	0.026268	0.524957		SLC2A1	intronic,non-coding intronic	#N/A
rs17387886	0.9	1	43419705	G	C	C	3223	-0.000403124	0.0301172	0.989321		SLC2A1	intronic,non-coding intronic	#N/A
rs113547677	0.25	1	43419889	T	C	C	3235	-0.050646	0.0375145	0.177098		SLC2A1	intronic,non-coding intronic	#N/A
rs547105232	0.25	1	43419890	A	C	C	3239	-0.0480152	0.0372483	0.19747		SLC2A1	intronic,non-coding intronic	#N/A
rs3768044	0.45	1	43420154	T	C	C	3226	0.016701	0.026268	0.524957		SLC2A1	intronic,non-coding intronic	#N/A
rs710219	0.33	1	43422004	G	A	A	3226	0.0266799	0.026672	0.317243		SLC2A1	intronic,non-coding intronic	#N/A
rs139176004	0.28	1	43422042	G	A	A	3184	0.0654987	0.0472311	0.165609		SLC2A1	intronic,non-coding intronic	#N/A
rs115254313	0.59	1	43422981	A	C	C	3239	-0.0417899	0.0923511	0.650931		SLC2A1	intronic,non-coding intronic	#N/A
rs111241580	1	1	43423592	T	C	C	3202	-0.0509374	0.0989616	0.606786		SLC2A1	intronic,non-coding intronic	#N/A
rs3754224	0.5	1	43423622	T	C	C	3223	-0.0209735	0.0253961	0.408947		SLC2A1	intronic,non-coding intronic	#N/A
rs3754225	0.25	1	43423685	C	G	G	3239	-0.0480152	0.0372483	0.19747		SLC2A1	intronic,non-coding intronic	#N/A
rs80200046	0.9	1	43423932	G	A	A	3223	-0.000403124	0.0301172	0.989321		SLC2A1	intronic,non-coding intronic	#N/A
rs113583149	0.98	1	43423955	T	C	T	3217	0.00424803	0.0221412	0.847863		SLC2A1	intronic,non-coding intronic	#N/A
rs114530232	0.9	1	43424051	A	G	G	3223	-0.000403124	0.0301172	0.989321		SLC2A1	intronic,non-coding intronic	#N/A
rs11537640	0.33	1	43424519	T	G	G	3225	0.0270532	0.0266773	0.310616		SLC2A1	5upstream,non-coding,5utr	#N/A
rs199581787	0.013	1	84543970	C	G	G	3229	0.175241	0.0636858	0.00596286	0.0346137	PRKACB	5utr	#N/A
rs71582917	0.14	1	84544793	A	AAATCAT	AAATCAT	3232	0.0629534	0.0450844	0.162707		PRKACB	intronic	#N/A
rs773060851	0.19	1	84544848	T	TTG	TTG	3224	0.0682138	0.0450896	0.130416		PRKACB	intronic	#N/A
rs76930954	0.49	1	84547005	G	C	C	3221	0.0414967	0.051477	0.420233		PRKACB	intronic	#N/A
rs11163898	0.85	1	84547271	C	T	T	3221	-0.000480432	0.0223903	0.982882		PRKACB	intronic	#N/A
rs12031206	0.071	1	84547715	G	A	A	3230	-0.0308497	0.0261742	0.238633		PRKACB	intronic	#N/A
rs4907193	0.06	1	84548188	A	G	A	3231	0.0248195	0.0253809	0.328208		PRKACB	intronic	#N/A
rs12563929	0.12	1	84548284	T	C	C	3237	0.0629166	0.0450303	0.162448		PRKACB	intronic	#N/A
rs191764168	0.96	1	84548724	T	G	G	3213	-0.0537866	0.075562	0.476627		PRKACB	intronic	#N/A
rs72711180	0.091	1	84548855	A	G	G	3228	-0.0275498	0.0261651	0.292455		PRKACB	intronic	#N/A
rs78330882	0.24	1	84549219	C	T	T	3234	0.0219295	0.0347368	0.527886		PRKACB	intronic	#N/A
rs138178525	0.091	1	84550256	A	AT	AT	3217	-0.0322495	0.0261823	0.21814		PRKACB	intronic	#N/A
rs71652665	0.12	1	84550404	A	T	T	3237	0.0629166	0.0450303	0.162448		PRKACB	intronic	#N/A
rs6701486	0.26	1	84550849	A	G	A	3239	0.00416421	0.0275198	0.879735		PRKACB	intronic	#N/A
rs12404263	0.85	1	84551736	G	A	A	3224	0.000392537	0.0223918	0.986015		PRKACB	intronic	#N/A
rs71652666	0.12	1	84551960	A	G	G	3236	0.0635953	0.0449957	0.157646		PRKACB	intronic	#N/A
rs34880060	0.12	1	84552579	A	G	G	3236	0.0635953	0.0449957	0.157646		PRKACB	intronic	#N/A
rs7546625	0.035	1	84552606	G	A	A	3239	-0.0431526	0.0283495	0.128066		PRKACB	intronic	#N/A
rs71652667	0.09	1	84552826	G	T	T	3220	0.079783	0.0464212	0.0857695		PRKACB	intronic	#N/A
rs749083234	0.13	1	84553049	CTT	C	C	3231	0.0633493	0.0450889	0.160122		PRKACB	intronic	#N/A
rs6703653	0.052	1	84555908	T	C	T	3232	0.026669	0.0254138	0.294078		PRKACB	intronic	#N/A
rs12405120	0.86	1	84556523	T	C	C	3222	0.00140076	0.0223871	0.950113		PRKACB	intronic	#N/A
rs11163900	0.87	1	84557569	G	A	A	3225	0.00117173	0.022377	0.958243		PRKACB	intronic	#N/A
rs12728295	0.85	1	84558173	G	A	A	3229	-0.0023696	0.0829248	0.977205		PRKACB	intronic	#N/A
rs35760860	0.12	1	84558183	G	A	A	3236	0.0635953	0.0449957	0.157646		PRKACB	intronic	#N/A
rs7520283	0.054	1	84558902	T	C	T	3230	0.0248021	0.0254076	0.329054		PRKACB	intronic	#N/A
rs12035258	0.08	1	84559358	T	G	G	3237	-0.0285537	0.0260697	0.273475		PRKACB	intronic	#N/A
rs75629026	0.078	1	84559889	G	T	T	3185	-0.0325739	0.0290362	0.262017		PRKACB	intronic	#N/A
rs80349301	0.078	1	84559890	C	T	T	3185	-0.0325739	0.0290362	0.262017		PRKACB	intronic	#N/A
rs10874428	0.52	1	84560010	G	A	G	3222	-0.0166037	0.0223877	0.458358		PRKACB	intronic	#N/A
rs6669045	0.88	1	84560735	A	T	T	3229	0.00131375	0.0223636	0.953159		PRKACB	intronic	#N/A
rs568249210	0.19	1	84560928	C	CTG	CTG	2096	0.0691295	0.0289154	0.0169023		PRKACB	intronic	#N/A
rs61766953	0.53	1	84561795	G	C	C	3218	0.0178873	0.0507005	0.724259		PRKACB	intronic	#N/A
rs75049182	0.96	1	84562041	A	G	G	3239	-0.0247129	0.0975069	0.799938		PRKACB	intronic	#N/A
rs10493750	0.85	1	84562265	A	G	G	3226	0.000290973	0.0223572	0.989617		PRKACB	intronic	#N/A
rs17130873	0.12	1	84562324	A	G	G	3237	0.0638063	0.044945	0.155805		PRKACB	intronic	#N/A
rs72711192	0.87	1	84562805	A	G	G	3225	0.00115547	0.0223593	0.958789		PRKACB	intronic	#N/A
rs74685488	0.61	1	84562900	C	T	T	3226	0.0268624	0.0525121	0.609004		PRKACB	intronic	#N/A
rs12128677	0.16	1	84563015	A	G	G	3239	0.03208	0.0344447	0.351744		PRKACB	intronic	#N/A
rs12567738	0.12	1	84563593	C	G	G	3236	0.0633972	0.0449463	0.158486		PRKACB	intronic	#N/A
rs752816923	0.93	1	84565052	TGTTA	T	T	3201	0.0017383	0.0224499	0.938286		PRKACB	intronic	#N/A
rs12134236	0.22	1	84565110	G	A	A	3229	0.0220945	0.0349329	0.527115		PRKACB	intronic	#N/A
rs1472243	0.56	1	84566165	T	A	T	3230	-0.0181269	0.0223431	0.417255		PRKACB	intronic	#N/A
rs12132032	0.85	1	84566589	A	G	G	3225	0.000391838	0.022349	0.986013		PRKACB	intronic	#N/A
rs114230922	0.55	1	84567342	T	C	C	3215	0.0334316	0.0670044	0.617851		PRKACB	intronic	#N/A
rs2642184	0.083	1	84567765	T	C	C	3234	-0.0274744	0.0260721	0.292061		PRKACB	intronic	#N/A
rs72711197	0.99	1	84569333	A	G	G	3233	-0.0153732	0.0555797	0.782107		PRKACB	intronic	#N/A
rs2642186	0.23	1	84571005	G	C	G	3230	0.0038745	0.0277414	0.888934		PRKACB	intronic	#N/A
rs78204383	0.26	1	84571686	T	TAAC	T	3211	0.0111009	0.0278948	0.69069		PRKACB	intronic	#N/A
rs2792973	0.28	1	84573244	T	G	T	3233	0.00454468	0.027621	0.869319		PRKACB	intronic	#N/A
rs140517778	0.089	1	84573991	C	CACT	CACT	3229	-0.0280267	0.0261248	0.283441		PRKACB	intronic	#N/A
rs1021491	0.26	1	84574238	G	A	G	3232	0.00536425	0.0276222	0.846031		PRKACB	intronic	#N/A
rs1021490	0.55	1	84574282	C	T	C	3233	-0.0179626	0.0223487	0.421605		PRKACB	intronic	#N/A
rs2812453	0.062	1	84575749	G	A	A	3232	-0.026544	0.0259555	0.306538		PRKACB	intronic	#N/A
rs2812452	0.065	1	84576203	G	A	A	3233	-0.0253639	0.0259601	0.328626		PRKACB	intronic	#N/A
rs2792974	0.068	1	84576461	G	C	C	3226	-0.0309912	0.026163	0.236285		PRKACB	intronic	#N/A
rs2642185	0.076	1	84576462	C	T	T	3236	-0.0302905	0.0260951	0.24582		PRKACB	intronic	#N/A
rs1565823	0.55	1	84576620	G	A	G	3229	-0.0184422	0.0223612	0.40958		PRKACB	intronic	#N/A
rs17364433	0.019	1	84576879	T	G	G	3229	0.166218	0.0641227	0.00957989		PRKACB	intronic	#N/A
rs139171509	0.76	1	84577721	A	G	G	3215	-0.00962143	0.0770777	0.900668		PRKACB	intronic	#N/A
rs138263911	0.91	1	84578894	G	A	A	3208	-0.0425585	0.0784429	0.587483		PRKACB	intronic	#N/A
rs112583066	0.24	1	84578972	G	T	T	3230	0.103653	0.0898454	0.248717		PRKACB	intronic	#N/A
rs148072860	0.033	1	84579321	T	G	G	3237	0.189691	0.0932723	0.0420604		PRKACB	intronic	#N/A
rs2684914	0.079	1	84579884	A	G	G	3239	-0.0297021	0.0260531	0.254345		PRKACB	intronic	#N/A
rs1603000	0.21	1	84580593	G	A	G	3230	0.00599694	0.0277069	0.828657		PRKACB	intronic	#N/A
rs2792975	0.24	1	84581148	G	C	G	3232	0.00746214	0.0275886	0.786809		PRKACB	intronic	#N/A
rs12132212	0.57	1	84581395	T	G	T	3233	-0.0174639	0.0223385	0.434398		PRKACB	intronic	#N/A
rs12728744	0.49	1	84582555	A	G	G	3239	-0.0105575	0.0523431	0.840166		PRKACB	intronic	#N/A
rs2684911	0.077	1	84584085	T	C	C	3235	-0.0294705	0.0261224	0.259332		PRKACB	intronic	#N/A
rs12057561	0.57	1	84584894	C	T	C	3233	-0.0174124	0.0223401	0.435789		PRKACB	intronic	#N/A
rs79256887	1	1	84584943	A	G	G	3239	-0.0433953	0.0725452	0.54976		PRKACB	intronic	#N/A
rs12724598	0.2	1	84585123	C	G	G	3223	0.022287	0.0255333	0.382806		PRKACB	intronic	#N/A
rs17373002	0.034	1	84585327	A	G	G	3239	0.16316	0.0900719	0.0701654		PRKACB	intronic	#N/A
rs34495740	0.2	1	84587163	G	A	A	3227	0.0215765	0.025488	0.397317		PRKACB	intronic	#N/A
rs61766954	0.86	1	84589113	A	C	C	3239	0.0174752	0.0642785	0.785741		PRKACB	intronic	#N/A
rs2642181	0.075	1	84589322	G	C	C	3229	-0.030558	0.0261155	0.242044		PRKACB	intronic	#N/A
rs1016379	0.086	1	84590129	A	G	G	3228	-0.0288564	0.0260983	0.268946		PRKACB	intronic	#N/A
rs12723299	0.58	1	84590315	C	T	C	3239	-0.0170415	0.0222964	0.444734		PRKACB	intronic	#N/A
rs2139931	0.091	1	84590527	A	G	G	3228	-0.0282071	0.0261001	0.279898		PRKACB	intronic	#N/A
rs1016378	0.57	1	84590633	A	G	G	3218	-0.0209819	0.0519196	0.68615		PRKACB	intronic	#N/A
rs35458852	0.82	1	84590752	C	T	T	3232	-0.0555357	0.083191	0.504457		PRKACB	intronic	#N/A
rs10874429	0.58	1	84591649	T	C	T	3217	-0.0183778	0.0223852	0.411718		PRKACB	intronic	#N/A
rs10874430	0.59	1	84591650	C	A	C	3213	-0.0184785	0.0223927	0.409318		PRKACB	intronic	#N/A
rs6658591	0.59	1	84592018	T	C	T	3233	-0.0159714	0.0223307	0.474525		PRKACB	intronic	#N/A
rs6689844	0.59	1	84592019	G	A	G	3233	-0.0159714	0.0223307	0.474525		PRKACB	intronic	#N/A
rs77770528	0.015	1	84592103	G	A	A	3239	0.172698	0.0633522	0.00644533		PRKACB	intronic	#N/A
rs6699600	0.6	1	84592169	C	G	C	3236	-0.0166322	0.0222806	0.455427		PRKACB	intronic	#N/A
rs2792976	0.25	1	84592379	C	T	C	3226	0.00582552	0.0276698	0.833262		PRKACB	intronic	#N/A
rs6661492	0.58	1	84592444	T	C	T	3239	-0.0170415	0.0222964	0.444734		PRKACB	intronic	#N/A
rs11163903	0.58	1	84592805	G	A	G	3239	-0.0170415	0.0222964	0.444734		PRKACB	intronic	#N/A
rs146691709	0.28	1	84593294	G	GTGTC	G	3227	0.00359187	0.0276577	0.896679		PRKACB	intronic	#N/A
rs115698975	0.043	1	84593302	T	C	C	3221	-0.041692	0.0284084	0.142312		PRKACB	intronic	#N/A
rs6695305	0.58	1	84593401	T	A	T	3239	-0.0170415	0.0222964	0.444734		PRKACB	intronic	#N/A
rs367978417	0.39	1	84593690	CT	C	CT	3193	-0.0219846	0.0226505	0.33182		PRKACB	intronic	#N/A
rs6576960	0.58	1	84593913	T	G	T	3239	-0.0170415	0.0222964	0.444734		PRKACB	intronic	#N/A
rs7532712	0.57	1	84594117	G	C	G	3237	-0.0179218	0.0222973	0.421591		PRKACB	intronic	#N/A
rs11163905	0.55	1	84594399	G	A	G	3239	-0.017957	0.0223044	0.420827		PRKACB	intronic	#N/A
rs11163906	0.56	1	84594533	T	C	T	3238	-0.0175169	0.0223098	0.432413		PRKACB	intronic	#N/A
rs12750691	0.56	1	84595520	C	T	C	3237	-0.0174833	0.0223125	0.433351		PRKACB	intronic	#N/A
rs12064926	0.58	1	84595654	C	G	C	3239	-0.0170415	0.0222964	0.444734		PRKACB	intronic	#N/A
rs2250806	0.28	1	84596090	A	G	A	3225	0.0039448	0.0277088	0.886799		PRKACB	intronic	#N/A
rs12760594	0.58	1	84596910	C	T	C	3235	-0.0169639	0.0223258	0.44741		PRKACB	intronic	#N/A
rs12759624	0.58	1	84596961	G	A	G	3235	-0.0169639	0.0223258	0.44741		PRKACB	intronic	#N/A
rs12742131	0.58	1	84597023	A	G	A	3231	-0.0162773	0.0223341	0.466171		PRKACB	intronic	#N/A
rs57331999	0.95	1	84597027	C	CA	C	2940	0.0807912	0.075013	0.281556		PRKACB	intronic	#N/A
rs12094426	0.58	1	84597131	T	A	T	3234	-0.0170428	0.0223376	0.445539		PRKACB	intronic	#N/A
rs192799213	0.23	1	84597327	A	C	C	3222	-0.0941468	0.101537	0.353885		PRKACB	intronic	#N/A
rs11163907	0.58	1	84597396	T	C	T	3234	-0.0170428	0.0223376	0.445539		PRKACB	intronic	#N/A
rs11163908	0.58	1	84597803	A	T	A	3234	-0.0170428	0.0223376	0.445539		PRKACB	intronic	#N/A
rs2684910	0.26	1	84598610	G	A	A	3221	0.0227677	0.0349222	0.514476		PRKACB	intronic	#N/A
rs7512288	0.57	1	84599007	C	T	C	3233	-0.0168916	0.0223263	0.449357		PRKACB	intronic	#N/A
rs1874070	0.57	1	84599276	T	C	T	3233	-0.0168916	0.0223263	0.449357		PRKACB	intronic	#N/A
rs12144770	0.26	1	84599460	A	G	G	3223	0.0221377	0.0349183	0.526134		PRKACB	intronic	#N/A
rs2792972	0.57	1	84599823	T	G	G	3222	0.0215368	0.0661019	0.744587		PRKACB	intronic	#N/A
rs7515264	0.57	1	84599832	C	T	C	3233	-0.0168916	0.0223263	0.449357		PRKACB	intronic	#N/A
rs143637936	0.62	1	84600312	C	CAT	C	3224	-0.0155306	0.0223765	0.487696		PRKACB	intronic	#N/A
rs1402694	0.57	1	84600513	C	T	C	3233	-0.0168916	0.0223263	0.449357		PRKACB	intronic	#N/A
rs1521518	0.57	1	84601048	T	C	T	3233	-0.0168916	0.0223263	0.449357		PRKACB	intronic	#N/A
rs200725520	0.87	1	84602133	A	AG	AG	3199	-0.00689752	0.074429	0.92617		PRKACB	intronic	#N/A
rs150488280	0.55	1	84602173	C	CCACACACACACA	CCACACACACACA	2647	0.0346175	0.0253285	0.171823		PRKACB	intronic	#N/A
rs2642183	0.073	1	84603487	G	A	A	3220	-0.0247819	0.0260325	0.341189		PRKACB	intronic	#N/A
rs6704299	0.038	1	84604037	C	T	T	3224	-0.0400923	0.0283463	0.157349		PRKACB	intronic	#N/A
rs2812451	0.096	1	84604255	T	C	C	3222	-0.0278159	0.0261527	0.287592		PRKACB	intronic	#N/A
rs186434506	0.3	1	84604530	G	T	T	3207	0.0562188	0.0862702	0.514667		PRKACB	intronic	#N/A
rs6576961	0.56	1	84604712	T	C	T	3231	-0.0174023	0.022352	0.436298		PRKACB	intronic	#N/A
rs6576962	0.56	1	84604937	C	T	C	3228	-0.0173745	0.0223578	0.43715		PRKACB	intronic	#N/A
rs57030707	0.72	1	84606660	T	A	A	3215	-0.0140317	0.0394902	0.722372		PRKACB	intronic	#N/A
rs770864447	0.58	1	84607675	CTT	C	CTT	3224	-0.0169195	0.0224077	0.450259		PRKACB	intronic	#N/A
rs76280225	0.61	1	84607730	C	G	G	3239	0.0269477	0.0505043	0.593675		PRKACB	intronic	#N/A
rs76390479	0.54	1	84607878	C	A	A	3238	0.0375369	0.0506094	0.458324		PRKACB	intronic,5upstream	#N/A
rs12734711	0.13	1	84607974	A	G	G	3219	0.0628156	0.046197	0.17401		PRKACB	intronic,5upstream	#N/A
rs41300496	0.65	1	84608438	A	G	G	3144	-0.00964383	0.0324472	0.766321		PRKACB	intronic,5upstream	#N/A
rs201750311	1	1	84611828	G	T	T	2846	-0.00566788	0.0253728	0.823253		PRKACB	intronic,non-coding intronic	#N/A
rs6576963	0.59	1	84611998	T	C	T	3232	-0.0168705	0.022384	0.451093		PRKACB	intronic,non-coding intronic	#N/A
rs78788513	0.45	1	84612276	T	G	G	3239	0.00549135	0.0729117	0.939969		PRKACB	intronic,non-coding intronic	#N/A
rs12129674	0.071	1	84613259	C	T	T	3228	0.0610156	0.0347599	0.0792953		PRKACB	intronic,non-coding intronic	#N/A
rs12752568	0.87	1	84613456	C	T	T	3232	-0.0356556	0.0828979	0.667141		PRKACB	intronic,non-coding intronic	#N/A
rs12118723	0.59	1	84613707	A	G	A	3232	-0.016748	0.0223785	0.454276		PRKACB	intronic,non-coding intronic	#N/A
rs10874431	0.59	1	84614103	C	T	C	3232	-0.016748	0.0223785	0.454276		PRKACB	intronic,non-coding intronic	#N/A
rs1521519	0.24	1	84615017	G	A	A	3224	0.0584087	0.052895	0.269572		PRKACB	intronic,non-coding intronic	#N/A
rs61769176	0.56	1	84615595	T	C	C	3211	0.0318117	0.0506042	0.529631		PRKACB	intronic,non-coding intronic	#N/A
rs28573761	0.13	1	84615674	G	A	A	3176	0.0237312	0.0266104	0.372568		PRKACB	intronic,non-coding intronic	#N/A
rs147322175	0.68	1	84615685	C	T	T	3176	0.0447671	0.0438359	0.307218		PRKACB	intronic,non-coding intronic	#N/A
rs75258399	0.73	1	84617112	G	A	A	3222	-0.0370608	0.072355	0.608541		PRKACB	intronic,non-coding intronic	#N/A
rs116460965	0.19	1	84617277	A	G	G	3229	-0.112343	0.0969177	0.246475		PRKACB	intronic,non-coding intronic	#N/A
rs115856370	0.13	1	84617572	G	A	A	3231	0.115503	0.0768154	0.132772		PRKACB	intronic,non-coding intronic	#N/A
rs2684916	0.081	1	84617790	C	T	T	3220	-0.024902	0.0262198	0.342314		PRKACB	intronic,non-coding intronic	#N/A
rs2811998	0.081	1	84618982	A	T	T	3220	-0.024902	0.0262198	0.342314		PRKACB	intronic,non-coding intronic	#N/A
rs770025390	0.49	1	84619127	CTGTA	C	CTGTA	3225	-0.0207093	0.0223627	0.354482		PRKACB	intronic,non-coding intronic	#N/A
rs2811999	0.094	1	84619590	A	T	T	3223	-0.0299678	0.0263615	0.255704		PRKACB	intronic,non-coding intronic	#N/A
rs72710861	0.61	1	84619838	A	G	G	3198	0.0249557	0.0653887	0.702745		PRKACB	intronic,non-coding intronic	#N/A
rs75752711	0.32	1	84622293	C	T	T	3208	-0.0687214	0.0495769	0.165796		PRKACB	intronic,non-coding intronic	#N/A
rs903263	0.54	1	84622513	G	T	G	3239	-0.017538	0.0223773	0.433248		PRKACB	intronic,non-coding intronic	#N/A
rs77977524	0.4	1	84622866	T	G	G	3239	0.0271738	0.0735939	0.711973		PRKACB	intronic,non-coding intronic	#N/A
rs72710864	0.76	1	84623565	A	G	G	3235	0.00653098	0.0551444	0.905731		PRKACB	intronic,non-coding intronic	#N/A
rs6696125	0.55	1	84624304	T	C	T	3236	-0.0176071	0.0223745	0.431384		PRKACB	intronic,non-coding intronic	#N/A
rs12128892	0.55	1	84624893	G	A	G	3237	-0.0175926	0.022371	0.431688		PRKACB	intronic,non-coding intronic	#N/A
rs7515976	0.55	1	84627743	T	G	T	3235	-0.0181934	0.0223925	0.416578		PRKACB	intronic,non-coding intronic	#N/A
rs12129768	0.12	1	84628655	T	C	C	3218	0.0370356	0.0345312	0.283565		PRKACB	intronic,5upstream,non-coding intronic	#N/A
rs2684915	0.53	1	84628700	C	A	A	3216	0.0170051	0.0665806	0.798426		PRKACB	intronic,5upstream,non-coding intronic	#N/A
rs2642182	0.082	1	84630885	G	A	A	3221	-0.0307904	0.0263735	0.243105		PRKACB	intronic,non-coding intronic	#N/A
rs7524898	0.53	1	84632845	C	T	T	3239	0.00986977	0.0556292	0.859189		PRKACB	intronic,non-coding intronic	#N/A
rs76882772	0.05	1	84634982	G	A	A	3229	0.143069	0.104193	0.169815		PRKACB	intronic,non-coding intronic	#N/A
rs12565896	0.55	1	84636803	T	G	T	3232	-0.0187834	0.0223955	0.401691		PRKACB	intronic,non-coding intronic	#N/A
rs61360062	0.17	1	84637350	A	G	G	3195	0.0633066	0.0465109	0.173574		PRKACB	intronic,non-coding intronic	#N/A
rs146987588	0.04	1	84638380	A	AT	AT	3206	-0.0469204	0.028535	0.10021		PRKACB	intronic,non-coding intronic	#N/A
rs11163911	0.56	1	84639626	A	G	A	3231	-0.0186688	0.0224008	0.404681		PRKACB	intronic,non-coding intronic	#N/A
rs12132002	0.01	1	84640834	T	G	G	3064	0.0534208	0.0238364	0.0250884		PRKACB	intronic,non-coding intronic	#N/A
rs2812001	0.079	1	84641304	A	C	C	3211	-0.0259264	0.0262559	0.323498		PRKACB	intronic,non-coding intronic	#N/A
rs2812447	0.092	1	84643883	A	G	G	3216	-0.0314727	0.0263876	0.233072		PRKACB	intronic,5upstream,non-coding intronic	#N/A
rs2037454	0.69	1	84645266	G	A	G	3164	-0.0170783	0.0227077	0.452052		PRKACB	intronic,non-coding intronic	#N/A
rs2037455	0.56	1	84645555	A	G	A	3228	-0.0188299	0.0224235	0.401115		PRKACB	intronic,non-coding intronic	#N/A
rs144721152	0.56	1	84648465	CA	C	CA	3226	-0.0175813	0.0224235	0.433064		PRKACB	intronic,non-coding intronic	#N/A
rs1472704	0.56	1	84648468	T	C	T	3226	-0.0175813	0.0224235	0.433064		PRKACB	intronic,non-coding intronic	#N/A
rs148632899	0.56	1	84648469	T	TGC	T	3226	-0.0175813	0.0224235	0.433064		PRKACB	intronic,non-coding intronic	#N/A
rs589373	0.87	1	84648585	T	A	A	3222	-0.0325809	0.0409045	0.425794		PRKACB	intronic,non-coding intronic	#N/A
rs41300530	0.98	1	84648650	C	A	A	3215	0.0075254	0.0934701	0.935836		PRKACB	intronic,non-coding intronic	#N/A
rs41300540	0.094	1	84649395	A	G	G	3200	0.0932169	0.0474202	0.0494126		PRKACB	intronic,non-coding intronic	#N/A
rs41301152	0.82	1	84651112	C	A	A	3239	-0.00612124	0.0547913	0.911053		PRKACB	intronic,3downstream,non-coding intronic	#N/A
rs11163913	0.81	1	84651183	G	T	G	3214	-0.0107962	0.0224549	0.630695		PRKACB	intronic,3downstream,non-coding intronic	#N/A
rs12139683	0.44	1	84651630	G	C	C	3205	0.0160575	0.0362764	0.658054		PRKACB	intronic,3downstream,non-coding intronic	#N/A
rs6695851	0.55	1	84654139	T	A	T	3221	-0.0172512	0.0224481	0.442251		PRKACB	intronic,non-coding intronic	#N/A
rs12748859	0.55	1	84655238	G	A	G	3218	-0.0178424	0.0224611	0.427039		PRKACB	intronic,non-coding intronic	#N/A
rs955492	0.61	1	84657539	A	T	A	3171	-0.0173206	0.0226607	0.444719		PRKACB	intronic,non-coding intronic	#N/A
rs7547892	0.77	1	84658591	G	A	G	3191	-0.0171063	0.0224685	0.446507		PRKACB	intronic,non-coding intronic	#N/A
rs6661411	0.086	1	84659129	A	G	G	3187	0.0231407	0.0300392	0.441149		PRKACB	intronic,non-coding intronic	#N/A
rs72710875	0.73	1	84660898	A	T	T	3235	0.00428268	0.0550713	0.938019		PRKACB	intronic,non-coding intronic	#N/A
rs72710878	0.034	1	84661323	C	T	T	3211	-0.0399252	0.028422	0.160198		PRKACB	intronic,non-coding intronic	#N/A
rs747019710	0.08	1	84661595	CA	C	CA	2768	0.0828858	0.0570957	0.146698		PRKACB	intronic,non-coding intronic	#N/A
rs12142220	0.45	1	84662217	A	T	T	3227	0.0383801	0.0515811	0.456887		PRKACB	intronic,non-coding intronic	#N/A
rs2174186	0.54	1	84662664	A	G	A	3216	-0.0182893	0.0224811	0.415967		PRKACB	intronic,3downstream	#N/A
rs2134649	0.56	1	84662712	T	G	T	3217	-0.0176915	0.0224754	0.431252		PRKACB	intronic,3downstream	#N/A
rs2134648	0.54	1	84662941	G	A	G	3216	-0.0182893	0.0224811	0.415967		PRKACB	intronic,3downstream	#N/A
rs12125649	0.42	1	84664190	C	T	T	3229	0.038672	0.0516121	0.453742		PRKACB	intronic,3downstream	#N/A
rs12756327	0.26	1	84664640	T	G	T	3218	0.00430535	0.027973	0.877689		PRKACB	intronic,3downstream	#N/A
rs12756529	0.67	1	84664815	T	C	T	3168	-0.0127583	0.0226206	0.572787		PRKACB	intronic,3downstream	#N/A
rs138318373	0.41	1	84665892	T	C	C	3223	-0.00496606	0.066255	0.940256		PRKACB	intronic	#N/A
rs4907194	0.56	1	84665968	G	C	G	3217	-0.0176915	0.0224754	0.431252		PRKACB	intronic	#N/A
rs4907195	0.03	1	84666112	G	A	A	3216	-0.0430195	0.0284318	0.130358		PRKACB	intronic	#N/A
rs116301298	0.42	1	84666158	C	T	T	3227	0.0155809	0.0857312	0.855797		PRKACB	intronic	#N/A
rs12562031	0.55	1	84666326	T	C	T	3224	-0.0180114	0.0224424	0.422288		PRKACB	intronic	#N/A
rs115461395	0.19	1	84667257	A	G	G	3232	0.108142	0.0898184	0.228674		PRKACB	intronic	#N/A
rs603939	0.26	1	84667452	C	T	T	3218	0.00190769	0.0279647	0.945616		PRKACB	intronic	#N/A
rs3835687	0.51	1	84670439	A	AC	A	3185	-0.0167876	0.0225467	0.456587		PRKACB	intronic,3downstream,3utr	#N/A
rs3768258	0.55	1	84670457	A	G	A	3216	-0.0182893	0.0224811	0.415967		PRKACB	intronic,3downstream,3utr	#N/A
rs10782824	0.55	1	84670584	T	A	T	3216	-0.018084	0.0224861	0.421322		PRKACB	intronic,3downstream,3utr	#N/A
rs1057738	0.55	1	84670816	A	C	A	3216	-0.0182893	0.0224811	0.415967		PRKACB	intronic,3downstream,3utr	#N/A
rs72710880	0.1	1	84672004	A	T	T	3211	-0.0295163	0.026382	0.263306		PRKACB	intronic,3downstream	#N/A
rs778608579	0.58	1	84673546	TC	T	TC	3227	-0.017588	0.0224186	0.432789		PRKACB	intronic	#N/A
rs12122765	0.26	1	84673913	G	A	A	3208	-0.0760725	0.0499041	0.127514		PRKACB	intronic	#N/A
rs10874432	0.58	1	84673951	T	C	T	3215	-0.0180485	0.0224625	0.421748		PRKACB	intronic	#N/A
rs146421881	0.81	1	84676252	T	A	A	3225	-0.0495212	0.071976	0.491487		PRKACB	intronic	#N/A
rs77720118	0.21	1	84677581	T	C	C	3239	-0.0261921	0.0340654	0.442022		PRKACB	intronic	#N/A
rs2134646	0.54	1	84678260	A	T	A	3217	-0.0185647	0.0224556	0.408454		PRKACB	intronic	#N/A
rs2134647	0.57	1	84678418	C	T	C	3213	-0.0183965	0.0224686	0.41298		PRKACB	intronic	#N/A
rs373940179	0.11	1	84680175	ATT	A	A	3159	-0.0423232	0.0260896	0.104855		PRKACB	intronic	#N/A
rs35548404	0.055	1	84680890	C	CT	CT	3134	0.0487086	0.0234941	0.0382327		PRKACB	intronic	#N/A
rs970318	0.6	1	84682179	A	G	A	3126	-0.0288771	0.0228475	0.206357		PRKACB	intronic	#N/A
rs755674963	0.25	1	84683244	AC	A	A	2981	0.0312084	0.0307451	0.310155		PRKACB	intronic	#N/A
rs58187763	0.34	1	84683247	G	A	A	3127	0.0136313	0.0286412	0.634156		PRKACB	intronic	#N/A
rs58801321	0.34	1	84683248	T	A	A	3127	0.0136313	0.0286412	0.634156		PRKACB	intronic	#N/A
rs72710887	0.12	1	84685673	T	C	C	3143	-0.0345307	0.0262771	0.188909		PRKACB	intronic	#N/A
rs74503483	0.42	1	84686281	G	A	A	3223	-0.178223	0.0749854	0.0175235		PRKACB	intronic	#N/A
rs2221360	0.11	1	84686370	A	G	G	3142	-0.0371633	0.0262605	0.157117		PRKACB	intronic	#N/A
rs594631	0.28	1	84686565	A	T	T	3161	-0.00301259	0.0284397	0.915645		PRKACB	intronic	#N/A
rs79188674	0.029	1	84686737	T	C	C	3192	0.138666	0.0705261	0.0493659		PRKACB	intronic	#N/A
rs12027198	0.11	1	84687124	A	C	C	3142	-0.0357016	0.0262761	0.174336		PRKACB	intronic	#N/A
rs12134584	0.28	1	84688292	C	T	T	3191	-0.0754876	0.0515276	0.143022		PRKACB	intronic	#N/A
rs12031621	0.11	1	84688579	G	A	A	3142	-0.0356097	0.0262752	0.175432		PRKACB	intronic	#N/A
rs650629	0.29	1	84688870	A	G	G	3155	-0.00261575	0.0285143	0.926915		PRKACB	intronic	#N/A
rs201399102	0.13	1	84689043	G	GT	GT	3119	-0.0365854	0.026479	0.16717		PRKACB	intronic	#N/A
rs28810071	0.13	1	84689090	C	T	T	3143	-0.0347487	0.0262705	0.186023		PRKACB	intronic	#N/A
rs12135562	0.35	1	84689142	C	T	T	3213	0.0382083	0.0517888	0.460708		PRKACB	intronic	#N/A
rs143405817	0.74	1	84689235	G	A	A	3181	-0.059004	0.0896045	0.510269		PRKACB	intronic	#N/A
rs111919057	0.42	1	84689358	G	A	A	3223	-0.175033	0.0752182	0.0200269		PRKACB	intronic	#N/A
rs638545	0.3	1	84689508	T	G	G	3152	-0.00470324	0.0285738	0.86927		PRKACB	intronic	#N/A
rs12039822	0.11	1	84689790	C	T	T	3141	-0.035386	0.0262794	0.17823		PRKACB	intronic	#N/A
rs652489	0.3	1	84690257	G	A	A	3147	-0.00266171	0.0285894	0.925829		PRKACB	intronic	#N/A
rs78877630	0.34	1	84690414	C	T	T	3213	0.0382083	0.0517888	0.460708		PRKACB	intronic	#N/A
rs12036564	0.12	1	84691601	C	G	G	3126	-0.0347699	0.0263566	0.187197		PRKACB	intronic	#N/A
rs72713007	0.8	1	84692104	A	G	G	3211	0.00582329	0.0569603	0.918577		PRKACB	intronic	#N/A
rs12070215	0.11	1	84692710	G	A	A	3206	0.0580683	0.0428435	0.175399		PRKACB	intronic	#N/A
rs113542820	0.58	1	84693083	G	A	A	3231	-0.165974	0.0759737	0.028988		PRKACB	intronic	#N/A
rs12126586	0.1	1	84693144	G	T	T	3212	0.0606521	0.0427093	0.155672		PRKACB	intronic	#N/A
rs588518	0.46	1	84693160	T	C	T	3161	-0.0261079	0.0242916	0.28256		PRKACB	intronic	#N/A
rs12134263	0.11	1	84693204	C	T	T	3207	0.0541573	0.0426578	0.204328		PRKACB	intronic	#N/A
rs589918	0.44	1	84693483	A	G	A	3167	-0.0243501	0.024295	0.316291		PRKACB	intronic	#N/A
rs76187154	0.19	1	84694044	G	A	A	3239	-0.0123121	0.0266328	0.643905		PRKACB	intronic	#N/A
rs2389717	0.12	1	84694242	C	T	T	3178	-0.046524	0.0278883	0.0953692		PRKACB	intronic	#N/A
rs556049267	0.46	1	84695017	T	C	C	3227	-0.0823381	0.064986	0.205242		PRKACB	intronic	#N/A
rs787872	0.45	1	84695161	C	T	C	3132	-0.0288067	0.0243768	0.237404		PRKACB	intronic	#N/A
rs370472680	0.4	1	84695733	G	A	A	2884	0.039714	0.0422787	0.347636		PRKACB	intronic	#N/A
rs1085736	0.16	1	84696272	G	A	A	3222	-0.015703	0.0267739	0.557578		PRKACB	intronic	#N/A
rs186294408	0.097	1	84696559	C	G	G	3148	-0.0516707	0.0282892	0.0678676		PRKACB	intronic	#N/A
rs4306146	0.099	1	84696731	A	G	G	3200	0.0581881	0.042791	0.173982		PRKACB	intronic	#N/A
rs146291794	0.46	1	84697307	T	G	G	3227	-0.0823381	0.064986	0.205242		PRKACB	intronic	#N/A
rs11487941	0.47	1	84697699	G	A	A	3226	-0.0836378	0.0648438	0.197201		PRKACB	intronic	#N/A
rs12074841	0.099	1	84697870	T	A	A	3200	0.0581881	0.042791	0.173982		PRKACB	intronic	#N/A
rs11488001	0.42	1	84698518	C	T	T	3231	-0.0724421	0.0655186	0.26895		PRKACB	intronic	#N/A
rs12139513	0.11	1	84698556	C	A	A	3210	0.0548562	0.0425753	0.197682		PRKACB	intronic	#N/A
rs11163918	0.026	1	84698726	A	G	G	3123	-0.0741603	0.117158	0.526785		PRKACB	intronic	#N/A
rs11163919	0.026	1	84698727	A	G	G	3123	-0.0741603	0.117158	0.526785		PRKACB	intronic	#N/A
rs1085739	0.48	1	84698818	C	T	C	3135	-0.0266006	0.0243909	0.275536		PRKACB	intronic	#N/A
rs11163920	0.46	1	84700013	G	T	T	3227	-0.0823381	0.064986	0.205242		PRKACB	intronic	#N/A
rs11163921	0.44	1	84700141	A	G	G	3221	-0.0742642	0.0659165	0.259979		PRKACB	intronic	#N/A
rs143818563	0.64	1	84700302	C	T	T	3231	-0.0566154	0.066655	0.395733		PRKACB	intronic	#N/A
rs61766401	0.11	1	84700315	G	A	A	3210	0.0548562	0.0425753	0.197682		PRKACB	intronic	#N/A
rs11163922	0.42	1	84700453	G	A	A	3232	-0.0724321	0.0655072	0.268934		PRKACB	intronic	#N/A
rs11163923	0.41	1	84700766	C	T	T	3231	-0.0715653	0.0656762	0.275941		PRKACB	intronic	#N/A
rs600674	0.13	1	84701251	T	C	T	3183	-0.0451349	0.0278148	0.104754		PRKACB	3utr	#N/A
rs17131308	0.12	1	84702474	C	T	T	3212	0.053958	0.0427958	0.207464		PRKACB	3utr	#N/A
rs138521350	0.14	2	47388764	T	TG	TG	3220	0.0742907	0.0380638	0.0510554		CALM2	intronic	#N/A
rs2454084	0.54	2	47388765	C	G	C	3233	0.0372057	0.0318767	0.243227		CALM2	intronic	#N/A
rs2454085	0.24	2	47388766	A	G	A	3207	-0.051595	0.0488649	0.291107		CALM2	intronic	#N/A
rs3729956	0.57	2	47388787	G	C	C	3210	0.0745178	0.10453	0.475969		CALM2	intronic	#N/A
rs3729954	0.12	2	47389342	A	C	C	3206	0.0783323	0.0397156	0.0486577		CALM2	intronic	#N/A
rs1027478	0.5	2	47390026	C	T	C	3184	0.028179	0.0224901	0.210316		CALM2	intronic	#N/A
rs17036325	0.18	2	47390058	T	C	C	3232	0.0656406	0.0377859	0.0824524		CALM2	intronic	#N/A
rs72810427	0.095	2	47390577	G	T	T	3036	-0.0510273	0.0304482	0.093867		CALM2	intronic	#N/A
rs34421495	0.57	2	47390592	A	G	G	3234	-0.00299808	0.0786605	0.969599		CALM2	intronic	#N/A
rs187405330	0.1	2	47390593	T	C	C	3163	0.177076	0.0810628	0.0290036		CALM2	intronic	#N/A
rs34307605	0.57	2	47390632	T	G	G	3234	-0.00299808	0.0786605	0.969599		CALM2	intronic	#N/A
rs146173745	0.52	2	47390728	C	T	T	3225	-0.0354529	0.092886	0.702722		CALM2	intronic	#N/A
rs151310760	0.094	2	47390851	C	A	A	3236	0.0996042	0.0425226	0.0192216		CALM2	intronic	#N/A
rs187914901	0.087	2	47391193	G	A	A	3220	0.117284	0.0487429	0.0161763		CALM2	intronic	#N/A
rs202205834	0.48	2	47391425	A	AAC	AAC	3174	-0.0216749	0.0272369	0.426214		CALM2	intronic	#N/A
rs58436849	0.68	2	47391575	C	CA	CA	3228	0.0181441	0.0792294	0.818878		CALM2	intronic	#N/A
rs815802	0.46	2	47392049	G	A	G	3230	-0.00857081	0.0357394	0.81049		CALM2	intronic	#N/A
rs147689150	0.4	2	47392200	A	G	G	3212	-0.0603636	0.104954	0.565234		CALM2	intronic	#N/A
rs72810432	0.015	2	47392665	T	C	C	3231	0.151989	0.0577983	0.0085882		CALM2	intronic	#N/A
rs11676526	0.5	2	47392948	G	C	C	3220	-0.0260205	0.0426243	0.541599		CALM2	intronic	#N/A
rs11125126	0.19	2	47395379	G	A	G	3225	0.0551391	0.0256216	0.0314671		CALM2	intronic	#N/A
rs72810434	0.065	2	47395391	G	C	C	3233	0.149688	0.0744832	0.0445475		CALM2	intronic	#N/A
rs56875665	0.12	2	47395765	G	C	C	3234	0.0761972	0.0395233	0.0539542		CALM2	intronic	#N/A
rs7596698	0.52	2	47395938	G	A	G	3235	0.0362404	0.0310565	0.243331		CALM2	intronic	#N/A
rs6751198	0.12	2	47396274	C	T	C	3232	0.0591868	0.0261812	0.0238469		CALM2	intronic	#N/A
rs61047560	0.51	2	47396466	G	A	G	3195	0.0303327	0.0224093	0.175968		CALM2	intronic	#N/A
rs815817	0.19	2	47396558	C	T	C	3225	0.0553009	0.0256001	0.0308318		CALM2	intronic	#N/A
rs76894378	0.98	2	47396655	A	G	G	3237	0.0520663	0.102847	0.612716		CALM2	intronic	#N/A
rs111598910	0.75	2	47397102	T	TA	T	2648	0.000597763	0.0420585	0.988661		CALM2	intronic	#N/A
rs34274859	0.25	2	47398314	T	TA	TA	2928	-0.00891779	0.0336073	0.790757		CALM2	intronic	#N/A
rs815816	0.53	2	47398394	G	A	G	3238	0.0365827	0.0310199	0.238354		CALM2	intronic	#N/A
rs815815	0.57	2	47399064	C	T	C	3239	0.0307317	0.031007	0.3217		CALM2	intronic	#N/A
rs34990437	0.82	2	47399415	G	A	A	3118	-0.0541126	0.0404964	0.181572		CALM2	intronic	#N/A
rs4953472	0.13	2	47399601	A	G	G	3234	0.0749098	0.0395696	0.0584323		CALM2	intronic	#N/A
rs1723484	0.53	2	47399975	C	T	C	3238	0.0365827	0.0310199	0.238354		CALM2	intronic	#N/A
rs78439417	0.14	2	47400734	T	G	G	3239	0.0919917	0.0402648	0.0223969		CALM2	intronic	#N/A
rs62141692	0.56	2	47400757	T	A	A	3233	0.00152173	0.0789509	0.984623		CALM2	intronic	#N/A
rs10153674	0.93	2	47400958	C	T	T	3200	-0.0107594	0.0296541	0.716755		CALM2	intronic	#N/A
rs1723483	0.49	2	47401264	C	G	C	3238	0.0395934	0.0317964	0.213143		CALM2	intronic	#N/A
rs1693869	0.47	2	47402064	G	C	G	3232	0.0420503	0.0318499	0.186841		CALM2	intronic	#N/A
rs563702873	0.13	2	47402220	G	GTTTTTTT	G	2840	0.064764	0.0267241	0.0154372		CALM2	intronic	#N/A
rs145381302	0.061	2	47402280	G	A	A	3215	0.134184	0.0612388	0.0285113		CALM2	intronic	#N/A
rs1532467	0.1	2	47402427	G	A	A	3239	-0.0872584	0.0444994	0.0499778		CALM2	intronic	#N/A
rs78584946	0.015	2	47402519	C	T	T	3235	0.153089	0.0575652	0.00786674	0.0346137	CALM2	intronic	#N/A
rs6719174	0.098	2	47402870	C	T	T	3232	0.0777237	0.039681	0.0502326		CALM2	intronic	#N/A
rs13032512	0.7	2	47403012	G	A	A	3232	0.0132421	0.0801324	0.868756		CALM2	intronic	#N/A
rs12987588	0.71	2	47403116	C	T	T	3231	0.0134581	0.0801345	0.866638		CALM2	intronic	#N/A
rs878665	0.15	2	47403129	G	T	G	3219	0.0590969	0.0257043	0.0215629		CALM2	intronic	#N/A
rs11842	0.086	2	47403383	G	T	T	3231	0.0805275	0.0396909	0.0425542		CALM2	intronic	#N/A
rs11396827	0.49	2	169758252	T	TG	TG	3230	0.0410766	0.037284	0.270666		G6PC2	intronic,non-coding intronic	#N/A
rs2740590	0.54	2	169758316	G	A	A	3227	-0.0469368	0.0301393	0.119492	0.131356	G6PC2	intronic,non-coding intronic	#N/A
rs6730651	0.6	2	169758357	T	C	C	3232	0.0363601	0.0362408	0.315795		G6PC2	intronic,non-coding intronic	#N/A
rs55679742	0.16	3	170714435	G	A	A	3239	0.0449586	0.0328175	0.170795		SLC2A2	3utr,3downstream	#N/A
rs55989805	0.16	3	170714470	A	T	T	3239	0.0449586	0.0328175	0.170795		SLC2A2	3utr,3downstream	#N/A
rs56204521	0.37	3	170714772	T	G	G	3220	0.15502	0.0945321	0.101131		SLC2A2	3utr,3downstream	#N/A
rs79424762	0.25	3	170715458	G	T	T	3239	-0.0765693	0.0554839	0.167674		SLC2A2	3utr,3downstream	#N/A
rs5398	0.4	3	170715830	G	A	A	3239	0.0330145	0.0249734	0.186267		SLC2A2	3utr,coding syn|nonsyn	#N/A
rs61791069	0.69	3	170716462	C	T	T	3239	0.0303483	0.0616941	0.622812		SLC2A2	intronic	#N/A
rs11923694	0.16	3	170717426	A	G	G	3239	0.0449586	0.0328175	0.170795		SLC2A2	intronic	#N/A
rs11920090	0.16	3	170717521	T	A	A	3239	0.0448205	0.0327962	0.171834		SLC2A2	intronic	#N/A
rs11924648	0.17	3	170717996	A	G	G	3239	0.0453078	0.0328739	0.168227		SLC2A2	intronic	#N/A
rs12487486	0.17	3	170718131	C	T	T	3239	0.0453078	0.0328739	0.168227		SLC2A2	intronic	#N/A
rs12487589	0.17	3	170718253	G	A	A	3237	0.0437893	0.0329028	0.183326		SLC2A2	intronic	#N/A
rs12490982	0.64	3	170718389	T	C	C	3239	0.0360976	0.061824	0.559344		SLC2A2	intronic	#N/A
rs73169713	0.41	3	170718937	C	T	T	3221	0.0309548	0.0757521	0.682836		SLC2A2	intronic	#N/A
rs61791071	0.64	3	170719158	C	T	T	3239	0.0360976	0.061824	0.559344		SLC2A2	intronic	#N/A
rs61169219	0.17	3	170720021	G	C	C	3237	0.0437893	0.0329028	0.183326		SLC2A2	intronic	#N/A
rs66683764	0.19	3	170720960	A	G	G	3237	0.0453019	0.0374238	0.226171		SLC2A2	intronic	#N/A
rs66733022	0.19	3	170721231	G	T	T	3237	0.0420255	0.0328911	0.201441		SLC2A2	intronic,3downstream	#N/A
rs61791073	0.7	3	170721810	T	A	A	3239	0.0303483	0.0616941	0.622812		SLC2A2	intronic,3downstream	#N/A
rs1996220	0.18	3	170722448	A	G	G	3237	0.0437893	0.0329028	0.183326		SLC2A2	intronic,3downstream	#N/A
rs770330762	0.18	3	170722832	TG	T	T	3236	0.0439735	0.032921	0.181732		SLC2A2	intronic,3downstream	#N/A
rs55690653	0.29	3	170722922	G	A	A	3210	-0.0042495	0.0664823	0.949039		SLC2A2	intronic,3downstream	#N/A
rs5406	0.18	3	170723276	G	A	A	3237	0.0437893	0.0329028	0.183326		SLC2A2	intronic,non-coding intronic	#N/A
rs2292622	0.18	3	170723664	A	G	G	3237	0.0417675	0.0329009	0.204357		SLC2A2	intronic,non-coding intronic	#N/A
rs2292621	0.19	3	170723668	C	T	T	3238	0.0410238	0.0328857	0.212317		SLC2A2	intronic,non-coding intronic	#N/A
rs2292620	0.2	3	170724036	T	C	C	3239	0.0448113	0.0374189	0.231177		SLC2A2	intronic,non-coding intronic	#N/A
rs3215234	0.18	3	170724091	G	GT	GT	3238	0.0439843	0.0329053	0.181417		SLC2A2	intronic,non-coding intronic	#N/A
rs10513684	0.29	3	170724210	C	T	T	3229	0.0308696	0.0526246	0.557513		SLC2A2	intronic,non-coding intronic	#N/A
rs10513685	0.18	3	170724390	G	A	A	3239	0.0432734	0.0328978	0.188473		SLC2A2	intronic,non-coding intronic	#N/A
rs1499821	0.74	3	170724729	C	T	T	3239	0.0111149	0.0308561	0.718709		SLC2A2	intronic,non-coding intronic	#N/A
rs8192675	0.49	3	170724883	T	C	C	3239	0.030934	0.0249648	0.215396		SLC2A2	intronic,non-coding intronic	#N/A
rs5404	0.2	3	170724955	C	T	T	3239	0.0448113	0.0374189	0.231177		SLC2A2	3utr,non-coding,coding *syn,coding syn	#N/A
rs10513686	0.18	3	170725542	G	A	A	3239	0.0432734	0.0328978	0.188473		SLC2A2	intronic,5upstream	#N/A
rs10513687	0.18	3	170725730	C	T	T	3239	0.0432734	0.0328978	0.188473		SLC2A2	intronic,5upstream	#N/A
rs11711437	0.2	3	170726363	C	G	G	3239	0.0415111	0.0328861	0.206943		SLC2A2	intronic,5upstream	#N/A
rs10513688	0.2	3	170727218	G	A	A	3239	0.0448113	0.0374189	0.231177		SLC2A2	intronic,5upstream	#N/A
rs1879442	0.47	3	170727351	G	A	A	3239	0.0287021	0.0252051	0.254894		SLC2A2	intronic,5upstream	#N/A
rs11928798	0.18	3	170727408	A	G	G	3239	0.0432734	0.0328978	0.188473		SLC2A2	intronic	#N/A
rs10513689	0.18	3	170727658	G	A	A	3239	0.0432734	0.0328978	0.188473		SLC2A2	intronic	#N/A
rs5402	0.16	3	170727739	T	A	A	3200	0.0585789	0.0335433	0.0808437		SLC2A2	intronic	#N/A
rs28720688	0.8	3	170729129	A	G	G	3239	0.011264	0.0311073	0.717299		SLC2A2	intronic	#N/A
rs61791106	0.18	3	170729414	G	A	A	3239	0.0443746	0.0329071	0.177599		SLC2A2	intronic	#N/A
rs61791107	0.18	3	170729552	C	A	A	3239	0.0443746	0.0329071	0.177599		SLC2A2	intronic	#N/A
rs6785803	0.18	3	170729873	G	C	C	3238	0.0437983	0.032891	0.183079		SLC2A2	intronic	#N/A
rs5400	0.18	3	170732300	G	A	A	3239	0.0432734	0.0328978	0.188473		SLC2A2	intronic,coding nonsyn	Tolerated
rs7356034	0.41	3	170732599	G	A	A	3225	0.0329283	0.0252668	0.192592		SLC2A2	intronic	#N/A
rs61791108	0.63	3	170732742	G	A	A	3239	0.0360976	0.061824	0.559344		SLC2A2	intronic	#N/A
rs11711206	0.2	3	170732945	A	G	G	3238	0.0441126	0.0374455	0.238864		SLC2A2	intronic	#N/A
rs9873618	0.66	3	170733076	G	A	A	3208	0.0218861	0.0250167	0.381715		SLC2A2	intronic	#N/A
rs111529448	0.0068	3	170734030	C	T	T	3219	-0.120316	0.0522394	0.0213335	0.0469337	SLC2A2	intronic	#N/A
rs111964754	0.0031	3	170734272	A	C	C	3239	-0.12513	0.0554089	0.0239932		SLC2A2	intronic	#N/A
rs61791109	0.47	3	170734377	T	C	C	3215	0.0320291	0.0253709	0.206885		SLC2A2	intronic	#N/A
rs73169730	0.47	3	170734438	A	G	G	3216	0.0326798	0.0253644	0.197696		SLC2A2	intronic	#N/A
rs67481408	0.47	3	170734443	T	TA	TA	3149	0.0370406	0.0258768	0.15241		SLC2A2	intronic	#N/A
rs6791781	0.85	3	170734634	A	G	G	3219	0.0126848	0.0309568	0.682011		SLC2A2	intronic	#N/A
rs35372106	0.45	3	170734645	T	TC	TC	2958	0.0283201	0.0280247	0.312318		SLC2A2	intronic	#N/A
rs80253876	0.35	3	170735024	G	A	A	3210	-0.0420882	0.0732755	0.565749		SLC2A2	intronic	#N/A
rs11924032	0.45	3	170735099	G	A	A	3221	0.0276474	0.0261739	0.290912		SLC2A2	intronic	#N/A
rs13069849	0.34	3	170735286	G	T	T	3239	0.0124177	0.0688242	0.856829		SLC2A2	intronic	#N/A
rs112230776	0.93	3	170736135	C	CT	CT	3237	0.0441684	0.0786068	0.574229		SLC2A2	intronic	#N/A
rs55851905	0.35	3	170736192	G	A	A	3210	-0.0420882	0.0732755	0.565749		SLC2A2	intronic	#N/A
rs11917504	0.23	3	170736708	A	T	T	3231	0.0431356	0.0344857	0.21109		SLC2A2	intronic,5upstream	#N/A
rs11925298	0.93	3	170736718	G	A	A	3237	0.0505255	0.0788779	0.521858		SLC2A2	intronic,5upstream	#N/A
rs3774046	0.85	3	170737003	A	G	G	3220	0.0122287	0.0309583	0.692866		SLC2A2	intronic,5upstream	#N/A
rs7643425	0.2	3	170737395	A	G	G	3231	0.0450805	0.0345005	0.19142		SLC2A2	intronic,5upstream	#N/A
rs12486657	0.2	3	170738349	T	A	A	3230	0.0449815	0.0345069	0.19248		SLC2A2	intronic,5upstream	#N/A
rs57413756	0.2	3	170738665	C	G	G	3230	0.0449815	0.0345069	0.19248		SLC2A2	intronic	#N/A
rs58284370	0.18	3	170738849	G	A	A	3232	0.0427086	0.0376867	0.257191		SLC2A2	intronic	#N/A
rs35297160	0.2	3	170738981	C	G	G	3230	0.0449815	0.0345069	0.19248		SLC2A2	intronic	#N/A
rs61791111	0.92	3	170739315	C	T	T	3229	0.0322482	0.0742495	0.664083		SLC2A2	intronic	#N/A
rs11720145	0.26	3	170739663	G	A	A	3222	0.0397793	0.0342294	0.245265		SLC2A2	intronic	#N/A
rs7646014	0.28	3	170740071	G	C	C	3222	0.0378786	0.034215	0.268344		SLC2A2	intronic	#N/A
rs60354090	0.18	3	170740217	C	T	T	3232	0.0427086	0.0376867	0.257191		SLC2A2	intronic	#N/A
rs75776695	0.92	3	170740453	C	A	A	3217	0.0637271	0.0614911	0.300111		SLC2A2	intronic	#N/A
rs55641619	0.26	3	170740599	A	G	G	3222	0.0397793	0.0342294	0.245265		SLC2A2	intronic	#N/A
rs7638998	0.26	3	170741015	A	G	G	3222	0.0397793	0.0342294	0.245265		SLC2A2	intronic	#N/A
rs2129019	0.47	3	170743051	C	A	A	3218	0.0297546	0.0254385	0.24222		SLC2A2	intronic	#N/A
rs144483098	0.17	3	170743099	A	AT	AT	3035	0.069171	0.0428724	0.106758		SLC2A2	intronic	#N/A
rs200620667	0.2	3	170743126	T	TTATAA	TTATAA	3001	0.00894086	0.107313	0.933606		SLC2A2	intronic	#N/A
rs763859508	0.67	3	170743141	A	ATAT	ATAT	2860	0.0263717	0.0296669	0.374117		SLC2A2	intronic	#N/A
rs116196151	0.27	3	170743445	G	A	A	3239	0.026894	0.0743636	0.717633		SLC2A2	intronic	#N/A
rs6806926	0.22	3	170743747	T	A	A	3230	0.0430366	0.0344922	0.212224		SLC2A2	intronic	#N/A
rs9828378	0.83	3	170744072	C	G	G	3218	0.0100552	0.0312255	0.747459		SLC2A2	intronic	#N/A
rs12488694	0.9	3	170744361	C	T	T	3237	0.0505255	0.0788779	0.521858		SLC2A2	intronic	#N/A
rs761652517	0.6	7	44183975	TG	T	T	3236	-0.010897	0.0300386	0.716803		GCK	3utr,3downstream,non-coding	#N/A
rs13306388	0.84	7	44184403	C	T	T	3137	0.00104269	0.0256814	0.967616		GCK	3utr,3downstream,non-coding	#N/A
rs13306387	0.1	7	44185047	C	T	T	3239	0.104677	0.0554837	0.0593007	0.082526	GCK	intronic,3downstream,non-coding intronic	#N/A
rs2908274	0.58	7	44185088	G	A	A	3216	-0.00741	0.0302135	0.806275		GCK	intronic,3downstream,non-coding intronic	#N/A
rs887688	0.85	7	44185656	G	T	T	3130	0.000889037	0.0257763	0.972488		GCK	intronic,non-coding intronic,non-coding	#N/A
rs2971680	0.53	7	44185758	C	G	G	3230	0.0531235	0.0521476	0.308416		GCK	intronic,5upstream,non-coding intronic	#N/A
rs887687	0.95	7	44185805	C	G	G	3097	-0.00853277	0.0253083	0.736024		GCK	intronic,5upstream,non-coding intronic	#N/A
rs887686	0.94	7	44185888	C	A	A	3087	-0.0113405	0.025353	0.654687		GCK	intronic,5upstream,non-coding intronic	#N/A
rs76323047	0.36	7	44185955	A	G	G	3211	-0.0228596	0.0350843	0.51473		GCK	intronic,5upstream,non-coding intronic	#N/A
rs76380370	0.78	7	44186657	G	C	C	3215	-0.0720982	0.077281	0.350924		GCK	intronic,5upstream,non-coding	#N/A
rs2010825	0.89	7	44188220	T	C	C	3109	-0.0134778	0.0227816	0.554155		GCK	intronic,5upstream	#N/A
rs112484505	0.92	7	44188401	G	A	A	3213	-0.0117149	0.0803381	0.884073		GCK	intronic,5upstream	#N/A
rs73112256	0.89	7	44188409	C	T	T	3239	-0.028823	0.0698693	0.67998		GCK	intronic,5upstream	#N/A
rs2268577	0.83	7	44189010	C	T	T	3130	-0.0164984	0.0300746	0.583332		GCK	intronic	#N/A
rs2268576	0.88	7	44189023	T	C	C	3114	-0.0121916	0.0227599	0.592229		GCK	intronic	#N/A
rs2268575	0.77	7	44189274	T	C	C	3127	-0.0194233	0.0300215	0.517691		GCK	intronic	#N/A
rs2268574	0.88	7	44189321	A	G	G	3111	-0.0130436	0.0228068	0.567418		GCK	intronic	#N/A
rs35723429	0.96	7	44189692	C	G	G	3239	0.0107287	0.0438316	0.806649		GCK	intronic	#N/A
rs2268573	0.87	7	44190468	T	G	G	3116	-0.0144387	0.0228294	0.527134		GCK	intronic	#N/A
rs2971679	0.075	7	44191309	C	T	T	3231	0.0519743	0.0307138	0.0907024		GCK	intronic,3downstream	#N/A
rs3808323	0.59	7	44191346	T	C	C	3134	-0.0216428	0.0242804	0.372801		GCK	intronic,3downstream	#N/A
rs3808322	0.6	7	44191362	T	C	C	3135	-0.0195941	0.0242847	0.419815		GCK	intronic,3downstream	#N/A
rs117183386	0.98	7	44191388	C	A	A	3239	-0.0169605	0.0949863	0.858297		GCK	intronic,3downstream	#N/A
rs145391098	0.97	7	44191553	G	A	A	3175	-0.0116408	0.0646598	0.85714		GCK	intronic,3downstream	#N/A
rs12534623	0.45	7	44192203	A	G	G	3138	-0.0204667	0.0237228	0.388344		GCK	intronic,3downstream	#N/A
rs2971677	0.062	7	44192260	C	A	A	3239	0.0527247	0.0306134	0.085116		GCK	intronic,3downstream	#N/A
rs186831429	0.8	7	44192421	G	A	A	3229	0.0392152	0.109491	0.720248		GCK	intronic,3downstream	#N/A
rs2908298	0.059	7	44192552	G	A	A	3239	0.0533407	0.0306495	0.0818938		GCK	intronic,3downstream	#N/A
rs2908297	0.059	7	44193404	C	T	T	3233	0.0529541	0.0306921	0.0845633		GCK	intronic,non-coding intronic	#N/A
rs2908296	0.059	7	44193462	G	T	T	3234	0.052899	0.0306783	0.0847473		GCK	intronic,non-coding intronic	#N/A
rs200804711	0.26	7	44193791	T	TG	TG	3183	-0.134416	0.0917418	0.142977		GCK	intronic,non-coding intronic	#N/A
rs2971676	0.096	7	44194482	G	A	A	3230	0.0649353	0.0392557	0.0981919		GCK	intronic,non-coding intronic	#N/A
rs2908295	0.76	7	44194523	T	G	T	3195	-0.00199661	0.0903812	0.982377		GCK	intronic,non-coding intronic	#N/A
rs2268572	0.11	7	44194551	G	A	A	3217	0.0445134	0.0313583	0.155848		GCK	intronic,non-coding intronic	#N/A
rs4724290	0.24	7	44196069	C	T	T	3148	0.0303615	0.0249296	0.223358		GCK	intronic,non-coding intronic	#N/A
rs41282712	0.2	7	44197500	G	A	A	3215	-0.0525907	0.0628213	0.402572		GCK	intronic,non-coding intronic	#N/A
rs2070971	0.2	7	44197583	G	T	T	3218	0.0424327	0.0322697	0.188624		GCK	intronic,non-coding intronic	#N/A
rs148522904	0.95	7	44197959	G	C	C	3234	-0.020583	0.0839887	0.806419		GCK	intronic,non-coding intronic	#N/A
rs76178320	0.38	7	44198014	C	T	T	3226	-0.0369922	0.0901456	0.681569		GCK	intronic,non-coding intronic	#N/A
rs150560724	0.067	7	44198764	C	T	T	3229	0.162602	0.0963994	0.0917485		GCK	intronic,non-coding intronic,5utr	#N/A
rs1799831	0.086	7	44199142	C	T	T	3225	0.0456088	0.0304863	0.13474		GCK	intronic,5upstream,non-coding intronic	#N/A
rs17832252	0.69	7	44200099	G	T	T	3199	-0.0183148	0.0340232	0.590404		GCK	intronic,5upstream,non-coding intronic	#N/A
rs11768239	0.87	7	44200483	A	G	G	3183	-0.00758335	0.059067	0.897852		GCK	intronic,5upstream,non-coding intronic	#N/A
rs76354293	0.64	7	44200528	G	A	A	3229	0.0151234	0.0497235	0.761033		GCK	intronic,5upstream,non-coding intronic	#N/A
rs142564276	0.98	7	44200679	G	A	A	3228	0.0163887	0.0798338	0.837362		GCK	intronic,5upstream,non-coding intronic	#N/A
rs112577710	0.088	7	44200715	T	TTAATTA	TTAATTA	3190	0.0392052	0.0310823	0.207281		GCK	intronic,5upstream,non-coding intronic	#N/A
rs2041547	0.37	7	44200884	T	C	T	3239	-0.0124075	0.0224249	0.580101		GCK	intronic,5upstream,non-coding intronic	#N/A
rs78777755	0.59	7	44200922	T	C	C	3239	-0.0742504	0.0821623	0.36622		GCK	intronic,5upstream,non-coding intronic	#N/A
rs62460075	0.7	7	44201149	C	T	T	3206	-0.0178578	0.0339368	0.59878		GCK	intronic,non-coding intronic	#N/A
rs199514050	0.38	7	44201307	G	GT	GT	3213	-0.05044	0.0896684	0.573803		GCK	intronic,non-coding intronic	#N/A
rs758989	0.51	7	44203006	C	T	C	3200	-0.00981516	0.0223553	0.660653		GCK	intronic,non-coding intronic	#N/A
rs2971674	0.37	7	44203912	A	G	A	3207	-0.0156432	0.0223244	0.483528		GCK	intronic,non-coding intronic	#N/A
rs2080033	0.38	7	44204322	G	A	G	3208	-0.0152268	0.0223165	0.495091		GCK	intronic,non-coding intronic	#N/A
rs2908294	0.93	7	44204426	C	T	T	3216	0.00351726	0.0267861	0.895539		GCK	intronic,non-coding intronic	#N/A
rs144152588	0.29	7	44204920	G	T	T	3208	-0.0155138	0.0791735	0.844664		GCK	intronic,non-coding intronic	#N/A
rs7793213	0.38	7	44204994	G	A	G	3208	-0.0151923	0.0223161	0.496063		GCK	intronic,non-coding intronic	#N/A
rs76029286	0.43	7	44205149	T	C	C	3232	0.0408938	0.0488869	0.402937		GCK	intronic,non-coding intronic	#N/A
rs12540369	0.43	7	44205514	A	T	T	3232	-0.0322569	0.0331098	0.33001		GCK	intronic,non-coding intronic	#N/A
rs12535229	0.43	7	44205605	G	A	A	3237	-0.0323342	0.0330611	0.328141		GCK	intronic,non-coding intronic	#N/A
rs2971672	0.15	7	44205906	A	C	C	3221	0.0307557	0.023301	0.186951		GCK	intronic,non-coding intronic	#N/A
rs62460076	0.43	7	44206394	T	A	A	3238	-0.0320825	0.0330586	0.331883		GCK	intronic,non-coding intronic	#N/A
rs61248546	0.16	7	44206461	T	TA	T	3098	0.0440271	0.0367761	0.231333		GCK	intronic,non-coding intronic	#N/A
rs62460077	0.43	7	44206682	C	T	T	3238	-0.0320825	0.0330586	0.331883		GCK	intronic,non-coding intronic	#N/A
rs28684786	0.44	7	44206824	T	C	C	3105	-0.0116874	0.0380241	0.758585		GCK	intronic,non-coding intronic	#N/A
rs111714694	0.68	7	44207241	T	C	C	3237	-0.0751246	0.0852637	0.378338		GCK	intronic,non-coding intronic	#N/A
rs12673242	0.057	7	44207494	T	C	C	3230	0.0462359	0.0309972	0.135898		GCK	intronic,non-coding intronic	#N/A
rs73112269	0.43	7	44208007	G	A	A	3238	-0.0320825	0.0330586	0.331883		GCK	intronic,non-coding intronic	#N/A
rs2908293	0.92	7	44209322	G	A	A	3230	0.00154231	0.0266815	0.953908		GCK	intronic,non-coding intronic	#N/A
rs2908292	0.93	7	44210710	C	T	T	3237	0.000257953	0.0266462	0.992277		GCK	intronic,non-coding intronic	#N/A
rs2971671	0.92	7	44211337	T	C	C	3235	0.000169035	0.0266604	0.994942		GCK	intronic,non-coding intronic	#N/A
rs16881016	0.42	7	44211407	T	C	C	3239	-0.0345567	0.033042	0.295713		GCK	intronic,non-coding intronic	#N/A
rs112745774	0.43	7	44211618	C	T	T	3238	-0.0320825	0.0330586	0.331883		GCK	intronic,non-coding intronic	#N/A
rs60275913	0.43	7	44212285	G	T	T	3238	-0.0320825	0.0330586	0.331883		GCK	intronic,non-coding intronic	#N/A
rs117590008	0.38	7	44213221	T	A	A	3195	-0.0248287	0.0769854	0.747086		GCK	intronic,non-coding intronic	#N/A
rs2908291	0.52	7	44213222	A	T	A	3228	-0.0053109	0.0222492	0.811353		GCK	intronic,non-coding intronic	#N/A
rs138622417	0.91	7	44213298	G	A	A	3191	0.00985323	0.0565674	0.861731		GCK	intronic,non-coding intronic	#N/A
rs59419319	0.43	7	44213874	C	T	T	3237	-0.0328761	0.0330721	0.320261		GCK	intronic,non-coding intronic	#N/A
rs59027634	0.49	7	44214156	C	CCTT	C	3211	-0.00527036	0.0223014	0.813197		GCK	intronic,non-coding intronic	#N/A
rs377075926	0.41	7	44214456	T	TTCC	TTCC	3231	-0.0354658	0.0330947	0.28396		GCK	intronic,non-coding intronic	#N/A
rs183606969	0.047	7	44214499	T	C	C	3132	0.0818454	0.0668023	0.220597		GCK	intronic,non-coding intronic	#N/A
rs113767488	0.44	7	44214513	T	C	C	3126	-0.0256254	0.0361921	0.478974		GCK	intronic,non-coding intronic	#N/A
rs12702068	0.2	7	44214514	T	C	C	3230	0.0244663	0.0233027	0.293826		GCK	intronic,non-coding intronic	#N/A
rs3779606	0.42	7	44215014	T	C	C	3237	-0.0328761	0.0330721	0.320261		GCK	intronic,non-coding intronic	#N/A
rs62460080	0.42	7	44215871	G	A	A	3237	-0.0328761	0.0330721	0.320261		GCK	intronic,non-coding intronic	#N/A
rs17172566	0.42	7	44216112	G	A	A	3237	-0.0328761	0.0330721	0.320261		GCK	intronic,non-coding intronic	#N/A
rs2908290	0.19	7	44216137	G	A	A	3239	0.023732	0.0232288	0.307017		GCK	intronic,non-coding intronic	#N/A
rs2284779	0.43	7	44216280	G	A	A	3239	0.0397008	0.0488268	0.416223		GCK	intronic,non-coding intronic	#N/A
rs62459064	0.42	7	44216297	C	T	T	3237	-0.0328761	0.0330721	0.320261		GCK	intronic,non-coding intronic	#N/A
rs2284778	0.44	7	44216546	G	T	T	3239	0.0385441	0.0486232	0.428005		GCK	intronic,non-coding intronic	#N/A
rs2284777	0.42	7	44216598	T	C	C	3237	-0.0328761	0.0330721	0.320261		GCK	intronic,non-coding intronic	#N/A
rs2284776	0.49	7	44216754	C	T	C	3238	-0.00680111	0.0221975	0.759327		GCK	intronic,non-coding intronic	#N/A
rs2244164	0.5	7	44217126	C	T	C	3233	-0.00817367	0.0221789	0.7125		GCK	intronic,non-coding intronic	#N/A
rs3216596	0.51	7	44217216	C	CA	C	3233	-0.00464607	0.0222225	0.834407		GCK	intronic,non-coding intronic	#N/A
rs2284775	0.42	7	44217361	A	G	G	3237	-0.0328761	0.0330721	0.320261		GCK	intronic,non-coding intronic	#N/A
rs148781449	0.15	7	44217364	T	C	C	3215	-0.17103	0.10417	0.100721		GCK	intronic,non-coding intronic	#N/A
rs2284774	0.42	7	44218341	G	A	A	3237	-0.0328761	0.0330721	0.320261		GCK	intronic,non-coding intronic	#N/A
rs2300587	0.42	7	44218794	T	C	C	3237	-0.0328761	0.0330721	0.320261		GCK	intronic,non-coding intronic	#N/A
rs2300586	0.078	7	44218856	G	A	A	3239	0.0381456	0.0309992	0.218587		GCK	intronic,non-coding intronic	#N/A
rs145720653	0.15	7	44219035	T	C	C	3196	0.0982833	0.10341	0.341971		GCK	intronic,non-coding intronic	#N/A
rs1303722	0.49	7	44219074	T	C	T	3228	-0.00905449	0.0221963	0.683354		GCK	intronic,non-coding intronic	#N/A
rs2300584	0.94	7	44219338	A	G	G	3227	-0.00130057	0.0266432	0.96107		GCK	intronic,non-coding intronic	#N/A
rs10259649	0.99	7	44219705	T	C	C	3192	-0.000446404	0.0269132	0.986767		GCK	intronic,non-coding intronic	#N/A
rs12534104	0.43	7	44219742	C	A	A	3208	-0.0288158	0.0334574	0.389155		GCK	intronic,non-coding intronic	#N/A
rs11766576	0.26	7	44220919	C	A	A	3239	-0.021613	0.0610732	0.723447		GCK	intronic,non-coding intronic	#N/A
rs2284773	0.43	7	44221295	G	A	A	3169	-0.0288512	0.0337515	0.392719		GCK	intronic,non-coding intronic	#N/A
rs2284772	0.41	7	44221302	A	G	G	3167	-0.0317065	0.0338283	0.348687		GCK	intronic,non-coding intronic	#N/A
rs758988	0.64	7	44221581	A	C	A	3239	0.014343	0.0298934	0.631399		GCK	intronic,non-coding intronic	#N/A
rs117544459	0.51	7	44221942	C	A	A	3239	-0.0565348	0.0986014	0.566436		GCK	intronic,non-coding intronic	#N/A
rs62459065	0.66	7	44221988	C	T	T	3239	-0.0198679	0.0569628	0.727272		GCK	intronic,non-coding intronic	#N/A
rs758987	0.2	7	44222003	G	T	G	3239	-0.0232573	0.0223662	0.29849		GCK	intronic,non-coding intronic	#N/A
rs1076439	0.18	7	44222004	A	T	A	3219	-0.0243647	0.0225177	0.279323		GCK	intronic,non-coding intronic	#N/A
rs117913424	0.54	7	44222077	G	A	A	3219	-0.0325965	0.0850679	0.70161		GCK	intronic,non-coding intronic	#N/A
rs2284769	0.72	7	44222220	C	G	G	3190	-0.00102239	0.0354395	0.976987		GCK	intronic,non-coding intronic	#N/A
rs758986	0.18	7	44222225	G	C	G	3137	0.0225728	0.0280171	0.420489		GCK	intronic,non-coding intronic	#N/A
rs758985	0.64	7	44222471	A	G	A	3166	-0.00184274	0.0292451	0.949762		GCK	intronic,non-coding intronic	#N/A
rs1990458	0.59	7	44222802	C	T	T	3182	-0.0074887	0.0224888	0.739159		GCK	intronic,non-coding intronic	#N/A
rs79582698	0.51	7	44222998	C	A	A	3239	-0.00105941	0.0417149	0.97974		GCK	intronic,non-coding intronic	#N/A
rs34380942	0.19	7	44223292	T	TA	TA	3230	-0.0280532	0.044238	0.526033		GCK	intronic,non-coding intronic	#N/A
rs200963800	0.21	7	44223293	G	A	A	3229	-0.0257927	0.0442751	0.560233		GCK	intronic,non-coding intronic	#N/A
rs741038	0.54	7	44223479	G	A	G	3215	0.0176068	0.0236377	0.456412		GCK	intronic,non-coding intronic	#N/A
rs59727929	0.25	7	44223558	C	T	T	3231	-0.0254919	0.0444756	0.566572		GCK	intronic,non-coding intronic	#N/A
rs730497	0.18	7	44223721	G	A	A	3239	-0.0495527	0.0283698	0.0807895		GCK	intronic,non-coding intronic	#N/A
rs2908289	0.18	7	44223942	G	A	A	3237	-0.0489821	0.028379	0.0844429		GCK	intronic,non-coding intronic	#N/A
rs3808320	0.77	7	44224098	C	T	T	3239	-0.086812	0.0891696	0.330348		GCK	intronic,non-coding intronic	#N/A
rs551123702	0.19	7	44224630	C	CACAG	CACAG	3224	0.0781636	0.0502065	0.119606		GCK	intronic,non-coding intronic	#N/A
rs74529158	0.17	7	44224632	G	C	C	3136	-0.0624788	0.0659149	0.343268		GCK	intronic,non-coding intronic	#N/A
rs3808319	0.71	7	44224851	G	A	A	3232	-0.00768163	0.0232694	0.741333		GCK	intronic,non-coding intronic	#N/A
rs34859037	0.18	7	44225486	G	C	C	3238	-0.0270075	0.0441415	0.540687		GCK	intronic,non-coding intronic	#N/A
rs34807880	0.18	7	44225829	A	G	G	3238	-0.0270075	0.0441415	0.540687		GCK	intronic,non-coding intronic	#N/A
rs2268570	0.45	7	44226090	C	G	G	3232	-0.00719722	0.0222739	0.746623		GCK	intronic,non-coding intronic	#N/A
rs2971670	0.18	7	44226101	C	T	T	3236	-0.0487908	0.0283838	0.085716		GCK	intronic,non-coding intronic	#N/A
rs13239289	0.18	7	44226688	C	G	G	3238	-0.0270075	0.0441415	0.540687		GCK	intronic,non-coding intronic	#N/A
rs41314139	0.21	7	44226944	G	A	A	3236	-0.0293815	0.0444706	0.508855		GCK	intronic,non-coding intronic	#N/A
rs35276355	0.18	7	44226956	T	G	G	3238	-0.0270075	0.0441415	0.540687		GCK	intronic,non-coding intronic	#N/A
rs2268569	0.036	7	44227020	G	T	T	3236	0.0615389	0.0399437	0.123502		GCK	intronic,non-coding intronic	#N/A
rs34976798	0.18	7	44227285	A	C	C	3238	-0.0270075	0.0441415	0.540687		GCK	intronic,non-coding intronic	#N/A
rs118180640	0.43	7	44227638	T	G	G	3168	-0.0276565	0.046116	0.548739		GCK	intronic,non-coding intronic	#N/A
rs35079658	0.18	7	44227897	C	T	T	3238	-0.0270075	0.0441415	0.540687		GCK	intronic,non-coding intronic	#N/A
rs77020674	0.78	7	44227979	C	A	A	3197	0.0627911	0.0811963	0.439387		GCK	intronic,non-coding intronic	#N/A
rs13306391	0.18	7	44228636	G	C	C	3238	-0.0270075	0.0441415	0.540687		GCK	5upstream,non-coding intronic,5utr	#N/A
rs1799884	0.18	7	44229068	C	T	T	3239	-0.049034	0.0283638	0.0839491		GCK	5upstream,non-coding intronic	#N/A
rs12702070	0.18	7	44229232	T	C	C	3238	-0.0270075	0.0441415	0.540687		GCK	5upstream,non-coding intronic	#N/A
rs35670475	0.18	7	44229320	G	A	A	3238	-0.0270075	0.0441415	0.540687		GCK	5upstream,non-coding intronic	#N/A
rs1476891	0.46	7	44229968	G	A	G	3234	0.0215636	0.0235142	0.359188		GCK	5upstream,non-coding intronic	#N/A
rs74897641	0.27	7	44230381	G	A	A	3239	-0.0886912	0.0864566	0.305041		GCK	5upstream,non-coding intronic	#N/A
rs11372006	0.11	7	44230941	T	TA	T	3218	0.0339546	0.0255782	0.184444		GCK	5upstream,non-coding intronic	#N/A
rs3757840	0.11	7	44231216	T	G	G	3239	-0.0174896	0.0221191	0.429175		GCK	non-coding intronic	#N/A
rs3757839	0.18	7	44231237	T	G	G	3238	-0.0270075	0.0441415	0.540687		GCK	non-coding intronic	#N/A
rs3757838	0.18	7	44231310	A	T	T	3238	-0.0270075	0.0441415	0.540687		GCK	non-coding intronic	#N/A
rs2908287	0.11	7	44231426	A	G	A	3232	0.0341901	0.0254437	0.179122		GCK	non-coding intronic	#N/A
rs77888691	0.15	7	44231570	T	G	G	3237	0.0695983	0.0499109	0.163277		GCK	non-coding intronic	#N/A
rs62459076	0.18	7	44231592	T	G	G	3238	-0.0270075	0.0441415	0.540687		GCK	non-coding intronic	#N/A
rs17172591	0.48	7	44231743	T	C	C	3229	0.0284266	0.0556587	0.609574		GCK	non-coding intronic	#N/A
rs2971669	0.4	7	44231778	C	T	T	3225	-0.0349759	0.0264668	0.186429		GCK	non-coding intronic	#N/A
rs6975024	0.17	7	44231886	T	C	C	3239	-0.0512685	0.0284091	0.0712229		GCK	non-coding intronic	#N/A
rs34443021	0.2	7	44232132	C	T	T	3227	-0.03456	0.0547285	0.527771		GCK	non-coding intronic	#N/A
rs62459077	0.18	7	44232589	C	T	T	3238	-0.0270075	0.0441415	0.540687		GCK	non-coding intronic	#N/A
rs7789273	0.39	7	44232605	C	T	T	3235	-0.00926166	0.0223052	0.678005		GCK	non-coding intronic	#N/A
rs58053084	0.2	7	44232613	T	G	G	3239	-0.0241565	0.044109	0.583967		GCK	non-coding intronic	#N/A
rs73315968	0.024	7	44232654	C	T	T	3239	0.0679457	0.040337	0.0921909		GCK	non-coding intronic	#N/A
rs74360909	0.41	7	44232822	C	T	T	3235	-0.00877489	0.0414639	0.832411		GCK	non-coding intronic	#N/A
rs741037	0.18	7	44232833	G	A	A	3238	-0.04938	0.0283812	0.081974		GCK	non-coding intronic	#N/A
rs62459079	0.18	7	44232878	C	T	T	3238	-0.0270075	0.0441415	0.540687		GCK	non-coding intronic	#N/A
rs62459080	0.18	7	44232918	G	A	A	3238	-0.0270075	0.0441415	0.540687		GCK	non-coding intronic	#N/A
rs781605490	0.4	7	44233092	CTCTTT	C	CTCTTT	3221	0.0244507	0.0235036	0.29828		GCK	non-coding intronic	#N/A
rs3065188	0.092	7	44233300	G	GCA	G	3226	0.0369157	0.0255462	0.14854		GCK	non-coding intronic	#N/A
rs735670	0.18	7	44233345	A	T	T	3237	-0.0268796	0.044148	0.542666		GCK	non-coding intronic	#N/A
rs73315973	0.024	7	44233466	C	T	T	3239	0.0679457	0.040337	0.0921909		GCK	non-coding intronic	#N/A
rs73315975	0.024	7	44233528	C	T	T	3239	0.0679457	0.040337	0.0921909		GCK	non-coding intronic	#N/A
rs142733841	0.082	7	44233831	C	T	T	3233	-0.167736	0.0940548	0.0746178		GCK	non-coding intronic	#N/A
rs35902302	0.18	7	44234428	C	A	A	3236	-0.0269678	0.0441555	0.54141		GCK	non-coding intronic	#N/A
rs741036	0.18	7	44234713	G	A	A	3235	-0.026492	0.0441498	0.548516		GCK	non-coding intronic	#N/A
rs2908286	0.17	7	44234737	C	T	T	3239	-0.0495229	0.028393	0.0812206		GCK	non-coding intronic	#N/A
rs117316370	0.19	7	44234794	C	T	T	3239	-0.164002	0.0864779	0.0579875		GCK	non-coding intronic	#N/A
rs741034	0.18	7	44234860	T	C	C	3235	-0.026492	0.0441498	0.548516		GCK	non-coding intronic	#N/A
rs758983	0.36	7	44235536	T	C	T	3234	0.0177669	0.027624	0.520158		GCK	non-coding intronic	#N/A
rs4607517	0.19	7	44235668	G	A	A	3239	-0.0482141	0.0283981	0.0896438		GCK	non-coding intronic	#N/A
rs138917529	0.78	7	44235694	A	T	T	3224	-0.0174084	0.0953475	0.85514		GCK	non-coding intronic	#N/A
rs79070905	0.06	7	44235819	A	G	G	3239	-0.179389	0.086753	0.0387365		GCK	non-coding intronic	#N/A
rs55794846	0.18	7	44236363	C	G	G	3235	-0.026492	0.0441498	0.548516		GCK	non-coding intronic	#N/A
rs2908285	0.36	7	44236515	C	G	C	3234	0.0177669	0.027624	0.520158		GCK	non-coding intronic	#N/A
rs12535872	0.25	7	56148519	T	G	G	3234	0.0317335	0.0265469	0.232028		PHKG1	3utr,3downstream	#N/A
rs35515485	0.11	7	56149074	C	T	T	3237	0.118873	0.0808515	0.141589		PHKG1	intronic,3downstream	#N/A
rs11238392	0.26	7	56149110	C	T	T	3234	0.0307636	0.0265508	0.246677		PHKG1	intronic,3downstream	#N/A
rs35046650	0.69	7	56149125	C	T	T	3234	0.0399502	0.0474262	0.399646		PHKG1	intronic,3downstream	#N/A
rs11238393	0.26	7	56149362	C	T	T	3235	0.0307357	0.0265159	0.246483		PHKG1	3downstream,coding syn	#N/A
rs12538444	0.26	7	56149410	G	A	A	3236	0.0305621	0.0265104	0.249063		PHKG1	coding syn|nonsyn:stop-gain,3downstream,coding	#N/A
rs199775883	0.5	7	56149475	G	GGC	GGC	3237	-0.0013948	0.0584847	0.980975		PHKG1	intronic,3downstream	#N/A
rs17172508	0.26	7	56149847	C	T	T	3233	0.0388293	0.0278342	0.163105		PHKG1	intronic,3downstream	#N/A
rs13238521	0.69	7	56149939	G	A	A	3235	0.0397816	0.0473695	0.401074		PHKG1	intronic,3downstream,coding *syn,coding syn	#N/A
rs3778867	0.67	7	56150052	G	A	A	3235	-0.0398734	0.0269453	0.139027		PHKG1	intronic,3downstream	#N/A
rs35307785	0.5	7	56150107	G	A	A	3236	-0.00125746	0.0584925	0.98285		PHKG1	intronic,3downstream	#N/A
rs67818657	0.26	7	56150289	A	G	G	3234	0.0387326	0.0278283	0.164066		PHKG1	intronic,3downstream	#N/A
rs3778868	0.11	7	56150344	C	G	G	3237	0.118873	0.0808515	0.141589		PHKG1	intronic,3downstream	#N/A
rs78024656	0.13	7	56150395	G	A	A	3219	-0.019489	0.0319294	0.541655		PHKG1	intronic,3downstream	#N/A
rs62457287	0.26	7	56150596	C	T	T	3237	0.0300558	0.0264772	0.256393		PHKG1	intronic,3downstream	#N/A
rs62457288	0.26	7	56150656	G	A	A	3237	0.0300558	0.0264772	0.256393		PHKG1	intronic,3downstream	#N/A
rs62457289	0.26	7	56150670	G	A	A	3237	0.0297203	0.0264518	0.261282		PHKG1	intronic,3downstream	#N/A
rs73126333	0.46	7	56151242	C	T	T	3226	-0.0135647	0.053267	0.799006		PHKG1	intronic,3downstream,non-coding intronic	#N/A
rs2242508	0.61	7	56151489	A	G	G	3209	0.00225959	0.0223441	0.919456		PHKG1	intronic,3downstream,non-coding intronic	#N/A
rs2242509	0.62	7	56151526	G	A	A	3237	-0.0405683	0.0267733	0.129806		PHKG1	intronic,3downstream,non-coding intronic	#N/A
rs62457291	0.26	7	56151533	A	G	G	3235	0.0294793	0.0264813	0.265701		PHKG1	intronic,3downstream,non-coding intronic	#N/A
rs13223519	0.37	7	56151555	C	T	T	3225	0.070445	0.0746963	0.345709		PHKG1	intronic,3downstream,non-coding intronic	#N/A
rs2242510	0.51	7	56151816	C	G	G	3236	-0.00126089	0.0585975	0.982834		PHKG1	intronic,3downstream,non-coding intronic	#N/A
rs146608272	0.94	7	56151943	G	A	A	3189	-0.0626629	0.0739942	0.397136		PHKG1	intronic,non-coding intronic	#N/A
rs7783339	0.77	7	56152431	A	T	T	3239	-0.00705229	0.0220695	0.74933		PHKG1	intronic,non-coding intronic	#N/A
rs56389944	0.26	7	56152897	G	A	A	3237	0.0300558	0.0264772	0.256393		PHKG1	intronic,3downstream,non-coding intronic	#N/A
rs75544428	0.51	7	56153539	T	C	C	3235	-0.000693893	0.0587156	0.990572		PHKG1	intronic,3downstream,non-coding intronic	#N/A
rs181820885	0.48	7	56153958	A	G	G	3239	-0.026434	0.0911278	0.771777		PHKG1	intronic,3downstream,non-coding intronic	#N/A
rs13233834	0.11	7	56154132	G	A	A	3236	0.131818	0.0811341	0.104327		PHKG1	intronic,3downstream,non-coding intronic	#N/A
rs12538857	0.25	7	56154830	G	C	C	3234	0.0258123	0.0773039	0.738472		PHKG1	intronic,3downstream,non-coding intronic	#N/A
rs11764629	0.32	7	56155035	C	T	T	3235	0.0272423	0.0265773	0.30543		PHKG1	intronic,3downstream,non-coding intronic	#N/A
rs6945795	0.8	7	56155219	C	T	T	3235	-0.00663215	0.0220514	0.763618		PHKG1	intronic,3downstream,non-coding intronic	#N/A
rs72499804	0.46	7	56155519	G	A	A	3228	-0.0132754	0.0531158	0.802656		PHKG1	intronic,3downstream,5upstream,non-coding intronic	#N/A
rs112501056	0.22	7	56155759	C	T	T	3232	0.0404015	0.027861	0.147125		PHKG1	intronic,3downstream,5upstream,non-coding intronic	#N/A
rs35007015	0.063	7	56156037	C	T	T	3219	0.141091	0.0753725	0.0613086		PHKG1	intronic,3downstream,5upstream,non-coding intronic	#N/A
rs35679271	0.055	7	56156049	A	T	T	3235	0.141612	0.0752728	0.0600189	0.082526	PHKG1	intronic,3downstream,5upstream,non-coding intronic	#N/A
rs6951202	0.37	7	56156156	C	T	T	3234	0.0257985	0.0266947	0.333902		PHKG1	intronic,3downstream,5upstream,non-coding intronic	#N/A
rs537392701	0.5	7	56156217	T	TA	TA	2790	0.00194917	0.0240339	0.935367		PHKG1	intronic,3downstream,5upstream,non-coding intronic	#N/A
rs150827180	0.078	7	56156903	C	T	T	3235	0.13438	0.0755209	0.0752733		PHKG1	intronic,5upstream,non-coding intronic	#N/A
rs12537943	0.48	7	56156952	A	G	G	3230	0.00336715	0.0219064	0.877851		PHKG1	intronic,5upstream,non-coding intronic	#N/A
rs62457293	0.46	7	56157147	A	G	G	2261	-0.0635369	0.0467912	0.174638		PHKG1	intronic,5upstream,non-coding intronic	#N/A
rs11771788	0.083	7	56158040	T	C	T	3236	-0.0325617	0.0241274	0.177248		PHKG1	intronic,non-coding intronic	#N/A
rs35547849	0.07	7	56158264	C	CCT	C	3233	-0.0328477	0.0237495	0.166734		PHKG1	intronic,non-coding intronic	#N/A
rs11238394	0.92	7	56158510	C	G	G	3234	-0.00940079	0.0222045	0.672052		PHKG1	intronic,non-coding intronic	#N/A
rs12673255	0.71	7	56158581	T	C	C	3235	-0.0369952	0.0267489	0.166744		PHKG1	intronic,non-coding intronic	#N/A
rs6966609	0.067	7	56158739	C	T	C	3234	-0.0321201	0.0237364	0.176087		PHKG1	intronic,non-coding intronic	#N/A
rs149010462	0.29	7	56158942	G	A	A	3227	0.0461103	0.0702414	0.511579		PHKG1	intronic,non-coding intronic	#N/A
rs143794730	0.24	7	56159005	C	T	T	3219	-0.109896	0.0618348	0.0756223		PHKG1	intronic,non-coding intronic	#N/A
rs35935362	0.58	7	56159209	C	CA	CA	2987	-0.000880657	0.0226447	0.968981		PHKG1	intronic,non-coding intronic	#N/A
rs73126344	0.11	7	56159691	C	T	T	3227	0.0466754	0.030536	0.126478		PHKG1	intronic,non-coding intronic	#N/A
rs6954546	0.079	7	56160246	A	G	A	3237	-0.0332179	0.0241147	0.168454		PHKG1	intronic,non-coding intronic	#N/A
rs78822985	0.57	7	56160428	T	C	C	3228	-3.04e-05	0.071608	0.999662		PHKG1	intronic,non-coding intronic	#N/A
rs12345886	0.72	9	71627525	G	T	T	3171	-0.0327583	0.026672	0.219466	0.241413	PRKACG	3utr	#N/A
rs776414920	0.67	9	71627751	T	TGG	TGG	3068	-0.0224639	0.0272293	0.409442		PRKACG	3utr	#N/A
rs34866806	0.76	9	71627754	G	GGC	GGC	3060	-0.0243698	0.0271312	0.36914		PRKACG	3utr	#N/A
rs3812538	0.57	9	71627756	G	C	C	3228	0.0507974	0.0518645	0.327444		PRKACG	3utr	#N/A
rs3730386	0.96	9	71628207	G	C	C	3239	0.0154376	0.0253831	0.543109		PRKACG	coding nonsyn	Tolerated
rs1142825	0.0052	10	5567366	G	A	A	3239	0.0602013	0.0255306	0.0184329	0.0469337	CALML3	non-coding intronic	#N/A
rs4242797	0.54	10	5567695	G	A	G	3239	-0.0293295	0.0593478	0.621201		CALML3	non-coding intronic	#N/A
rs4589189	0.056	10	5567864	G	C	C	3098	-0.0191647	0.0249253	0.442022		CALML3	non-coding intronic	#N/A
rs4589188	0.045	10	5567914	G	A	A	3097	-0.021023	0.0249076	0.398712		CALML3	non-coding intronic	#N/A
rs1131482	0.01	10	5567967	G	T	T	3147	0.0492724	0.0257482	0.0557587		CALML3	non-coding intronic	#N/A
rs569602	0.1	11	64514506	A	G	G	3222	-0.0482205	0.0404242	0.233011		PYGM	intronic,non-coding intronic	#N/A
rs566653	0.27	11	64515622	G	A	A	3239	0.0567419	0.0532578	0.286765		PYGM	intronic,non-coding	#N/A
rs555974	0.1	11	64516477	T	G	T	3222	-0.0483848	0.0403706	0.230805		PYGM	intronic,5upstream	#N/A
rs1207113	0.11	11	64517047	G	A	G	3220	-0.0477447	0.0403581	0.236886		PYGM	intronic,3downstream,5upstream	#N/A
rs608261	0.037	11	64517317	C	T	T	3187	0.120294	0.0617278	0.0514093		PYGM	intronic,3downstream,5upstream	#N/A
rs506354	0.13	11	64518504	T	C	C	3167	-0.0402672	0.0427235	0.346005		PYGM	intronic,3downstream	#N/A
rs592546	0.13	11	64518511	C	G	G	3167	-0.0402672	0.0427235	0.346005		PYGM	intronic,3downstream	#N/A
rs2071320	0.14	11	64518520	C	T	T	3167	-0.0402672	0.0427235	0.346005		PYGM	intronic,3downstream	#N/A
rs592521	0.13	11	64518525	A	G	G	3167	-0.0402672	0.0427235	0.346005		PYGM	3downstream,intronic	#N/A
rs71583721	0.14	11	64518530	A	ATG	ATG	2907	-0.0372269	0.0956482	0.697152		PYGM	intronic,3downstream	#N/A
rs532747	0.11	11	64519062	T	C	C	3223	-0.0477047	0.0405274	0.239244		PYGM	intronic,3downstream,non-coding intronic	#N/A
rs686171	0.11	11	64519345	G	A	A	3223	-0.0477047	0.0405274	0.239244		PYGM	intronic,3downstream,non-coding intronic	#N/A
rs114138772	0.55	11	64519926	G	C	C	3161	-0.00995544	0.0859843	0.907833		PYGM	3downstream,5upstream,coding syn|syn	#N/A
rs7126110	0.17	11	64520255	C	G	G	3051	0.0253193	0.0347996	0.466929		PYGM	intronic,3downstream,5upstream	#N/A
rs2959652	0.12	11	64520942	G	T	G	3221	-0.0387057	0.0387573	0.31803		PYGM	intronic,3downstream,5upstream	#N/A
rs625172	0.1	11	64522066	A	G	A	3223	-0.0496364	0.0404628	0.220019		PYGM	intronic,5upstream	#N/A
rs547066	0.1	11	64523494	C	A	A	3226	-0.0493897	0.0404661	0.222357		PYGM	intronic,5upstream	#N/A
rs72927074	0.61	11	64523581	A	G	G	3239	-0.00846812	0.0970425	0.930469		PYGM	intronic,5upstream	#N/A
rs7938455	0.11	11	64524781	C	T	T	3235	-0.0499434	0.0403434	0.215823		PYGM	intronic	#N/A
rs630966	0.11	11	64524911	C	G	C	3234	-0.0501675	0.0402976	0.213249		PYGM	intronic	#N/A
rs589691	0.13	11	64525216	C	T	C	3233	-0.0368169	0.0386397	0.340749		PYGM	intronic	#N/A
rs490980	0.12	11	64525464	C	T	C	3226	-0.0408251	0.0386753	0.291237		PYGM	intronic	#N/A
rs489192	0.048	11	64525644	G	T	G	3140	-0.0930789	0.0433692	0.0319339	0.0552933	PYGM	intronic	#N/A
rs61884454	0.13	11	64525843	G	A	A	3128	-0.152671	0.0786596	0.0523595		PYGM	intronic	#N/A
rs118038492	0.17	11	64526352	C	T	T	3239	0.0445912	0.0876255	0.610868		PYGM	intronic	#N/A
rs477549	0.088	11	64527080	T	C	C	3233	-0.0459768	0.0384879	0.232341		PYGM	intronic	#N/A
rs483962	0.093	11	64527751	A	G	G	3233	-0.0459768	0.0384879	0.232341		PYGM	5upstream,5utr	#N/A
rs2417995	0.32	12	21690377	A	C	A	3188	0.0436306	0.0267341	0.102774		GYS2	intronic	#N/A
rs79264258	0.55	12	21690678	A	C	C	3239	-0.0615271	0.0906806	0.497501		GYS2	intronic	#N/A
rs10841842	0.31	12	21690774	A	T	A	3188	0.0441446	0.026733	0.098773		GYS2	intronic	#N/A
rs201187739	0.037	12	21690787	G	GA	GA	3221	0.103974	0.0762897	0.173015		GYS2	intronic	#N/A
rs117562055	0.25	12	21690850	G	A	A	3213	-0.0041717	0.0786155	0.957684		GYS2	intronic	#N/A
rs11046107	0.16	12	21691046	G	A	A	3239	0.0787598	0.048204	0.10238		GYS2	intronic	#N/A
rs73085304	0.94	12	21691789	C	G	G	3239	0.0757748	0.0813671	0.351783		GYS2	intronic	#N/A
rs10841843	0.32	12	21691891	T	C	T	3188	0.0436306	0.0267341	0.102774		GYS2	intronic	#N/A
rs10492118	0.85	12	21691958	C	T	T	3195	0.0273839	0.0278591	0.325711		GYS2	intronic	#N/A
rs67723454	0.71	12	21692013	C	A	A	3197	-0.00490417	0.0322431	0.879118		GYS2	intronic	#N/A
rs747981086	0.29	12	21692166	CA	C	CA	3109	0.0518225	0.0274425	0.0590653		GYS2	intronic	#N/A
rs74809120	0.81	12	21692885	G	T	T	3193	0.0530921	0.0691764	0.442847		GYS2	intronic	#N/A
rs12816251	0.82	12	21692908	T	C	C	3231	-0.0650108	0.094939	0.493542		GYS2	intronic	#N/A
rs1871130	0.33	12	21692949	A	G	A	3190	0.0428279	0.0267535	0.109514		GYS2	intronic	#N/A
rs1871129	0.61	12	21693243	A	T	T	3160	0.00256628	0.0292656	0.930129		GYS2	intronic	#N/A
rs1871128	0.61	12	21693244	T	A	A	3160	0.00256628	0.0292656	0.930129		GYS2	intronic	#N/A
rs4762838	0.69	12	21693940	C	T	T	3205	-0.0110211	0.0321115	0.731461		GYS2	intronic	#N/A
rs79262511	0.021	12	21694446	C	T	T	3229	0.120563	0.0753883	0.109869		GYS2	intronic	#N/A
rs1904122	0.59	12	21695107	G	C	G	3197	0.00573425	0.0235573	0.807698		GYS2	intronic	#N/A
rs11046108	0.6	12	21695196	C	A	C	3202	0.00465997	0.0235071	0.842873		GYS2	intronic	#N/A
rs149510601	0.021	12	21695236	G	A	A	3233	0.115712	0.0751106	0.123524		GYS2	intronic	#N/A
rs61733199	0.61	12	21695439	T	C	C	3239	-0.0119344	0.0774307	0.877517		GYS2	coding nonsyn	Tolerated
rs3741841	0.49	12	21695584	A	G	G	3212	-0.00598479	0.0315692	0.849653		GYS2	intronic	#N/A
rs11046109	0.94	12	21695844	G	A	A	3221	-0.022166	0.0297728	0.456625		GYS2	intronic	#N/A
rs74626198	0.029	12	21696251	T	C	C	3239	-0.14602	0.0676504	0.0309666		GYS2	intronic	#N/A
rs2054436	0.76	12	21696449	A	T	A	3215	-0.00259678	0.0231066	0.910527		GYS2	intronic	#N/A
rs11385998	0.78	12	21696537	G	GT	G	3216	0.0199512	0.0274521	0.467424		GYS2	intronic	#N/A
rs2054435	0.8	12	21696684	A	G	A	3226	0.0135948	0.0273237	0.618838		GYS2	intronic	#N/A
rs2054434	0.76	12	21696773	G	A	G	3222	0.0161501	0.0272978	0.554142		GYS2	intronic	#N/A
rs887775	0.76	12	21697219	A	C	A	3223	0.016091	0.0272917	0.555505		GYS2	intronic	#N/A
rs117631982	0.021	12	21697819	A	G	G	3234	0.115528	0.0751044	0.124089		GYS2	intronic	#N/A
rs148558069	0.87	12	21697865	A	AT	AT	2882	0.0190737	0.0246204	0.438574		GYS2	intronic	#N/A
rs7299277	0.76	12	21697874	G	A	G	3216	-0.00244484	0.0230924	0.91569		GYS2	intronic	#N/A
rs11046110	0.97	12	21698098	C	A	A	3237	0.00360835	0.0598697	0.951944		GYS2	intronic	#N/A
rs11046111	0.65	12	21698268	C	T	T	3239	-0.00154648	0.0811019	0.984788		GYS2	intronic	#N/A
rs4762839	0.025	12	21698269	A	G	A	3234	0.10782	0.0748654	0.149911		GYS2	intronic	#N/A
rs7133737	0.025	12	21698434	T	C	T	3234	0.10782	0.0748654	0.149911		GYS2	intronic	#N/A
rs117877480	0.94	12	21698829	A	C	C	3186	0.00694143	0.0978809	0.943468		GYS2	intronic	#N/A
rs147866532	0.069	12	21698984	T	TA	TA	2936	0.0614059	0.0321889	0.0565317		GYS2	intronic	#N/A
rs3765091	0.55	12	21699116	T	C	C	3223	-0.00439906	0.0286244	0.87787		GYS2	intronic	#N/A
rs3765089	0.89	12	21699491	C	G	G	3228	-0.0162287	0.0294369	0.581464		GYS2	intronic	#N/A
rs1904121	0.62	12	21699508	T	C	T	3215	0.00558163	0.0234186	0.811631		GYS2	intronic	#N/A
rs9783464	1	12	21699664	A	C	C	3228	-0.0173217	0.0293508	0.555124		GYS2	intronic	#N/A
rs6487236	0.84	12	21699916	G	A	G	3228	0.0164943	0.0272513	0.545044		GYS2	intronic	#N/A
rs6487237	0.81	12	21699928	C	A	C	3226	0.0198498	0.0271865	0.465361		GYS2	intronic	#N/A
rs6487238	0.88	12	21699939	G	A	G	3229	0.0145114	0.0272479	0.594369		GYS2	intronic	#N/A
rs7962754	0.81	12	21700495	T	G	T	3232	0.0179076	0.0272485	0.511103		GYS2	intronic	#N/A
rs61928672	0.97	12	21700544	G	A	A	3072	-0.0109317	0.0325469	0.736988		GYS2	intronic	#N/A
rs1580300	0.81	12	21701150	T	A	T	3231	0.0171038	0.0272451	0.530195		GYS2	intronic	#N/A
rs7137769	0.72	12	21701199	C	T	T	3239	-0.00939835	0.0808037	0.907413		GYS2	intronic	#N/A
rs2126886	0.76	12	21701300	C	T	C	3231	0.0200157	0.0272321	0.462392		GYS2	intronic	#N/A
rs2126885	0.81	12	21701437	C	T	C	3233	0.0180843	0.0272436	0.506867		GYS2	intronic	#N/A
rs116866990	0.021	12	21701564	A	G	G	3236	0.115645	0.0751117	0.123748		GYS2	intronic	#N/A
rs1979387	0.81	12	21701653	T	C	T	3234	0.0180197	0.0272356	0.50826		GYS2	intronic	#N/A
rs202090153	0.69	12	21701976	G	GATATTAATA	GATATTAATA	3109	-0.00221104	0.0783227	0.977481		GYS2	intronic	#N/A
rs567489250	0.69	12	21701978	T	TAA	TAA	3109	-0.00221104	0.0783227	0.977481		GYS2	intronic	#N/A
rs556584535	0.69	12	21701979	C	T	T	3109	-0.00221104	0.0783227	0.977481		GYS2	intronic	#N/A
rs7485509	0.81	12	21702005	C	T	C	3234	0.0180197	0.0272356	0.50826		GYS2	intronic	#N/A
rs7485489	0.81	12	21702020	A	T	A	3234	0.0180197	0.0272356	0.50826		GYS2	intronic	#N/A
rs185598897	0.9	12	21702496	T	C	C	3229	-0.0550604	0.0944217	0.559845		GYS2	intronic	#N/A
rs2169745	0.8	12	21702503	G	C	G	3234	0.0180197	0.0272356	0.50826		GYS2	intronic	#N/A
rs1600123	0.8	12	21702846	C	G	C	3235	0.0180048	0.0272294	0.508515		GYS2	intronic	#N/A
rs141754926	0.0074	12	21703287	C	A	A	3226	0.166202	0.0802536	0.0384419		GYS2	intronic	#N/A
rs3916076	0.8	12	21703298	A	G	A	3235	0.0180048	0.0272294	0.508515		GYS2	intronic	#N/A
rs117089078	0.72	12	21703496	C	T	T	3239	0.0643088	0.0797496	0.420081		GYS2	intronic	#N/A
rs4762841	0.53	12	21703601	A	G	A	3232	-0.0010274	0.0285245	0.97127		GYS2	intronic	#N/A
rs145561371	0.02	12	21703634	G	A	A	3236	0.115645	0.0751117	0.123748		GYS2	intronic	#N/A
rs4762842	0.8	12	21703673	G	A	G	3235	0.0180048	0.0272294	0.508515		GYS2	intronic	#N/A
rs4271434	0.8	12	21703887	A	G	A	3236	0.0179507	0.0272209	0.509655		GYS2	intronic	#N/A
rs146706700	0.53	12	21703943	T	A	T	2899	0.0101938	0.0243027	0.674918		GYS2	intronic	#N/A
rs146313068	0.67	12	21703944	T	A	T	2298	0.0221713	0.028208	0.431954		GYS2	intronic	#N/A
rs149610732	0.8	12	21703945	T	A	T	2303	0.0162488	0.0283029	0.565954		GYS2	intronic	#N/A
rs71053322	0.92	12	21703947	A	AT	A	3123	-0.0137213	0.0539773	0.799354		GYS2	intronic	#N/A
rs61928673	0.54	12	21703997	G	A	A	3207	-0.00133137	0.0341989	0.968948		GYS2	intronic	#N/A
rs181122325	0.08	12	21704127	A	T	T	3148	0.068304	0.0690204	0.322436		GYS2	intronic	#N/A
rs5796909	0.71	12	21704452	T	TA	T	3089	0.00283119	0.0287616	0.921592		GYS2	intronic	#N/A
rs12366443	0.97	12	21704540	C	G	G	3237	0.00360835	0.0598697	0.951944		GYS2	intronic	#N/A
rs1871142	0.79	12	21704554	A	G	A	3236	0.0183535	0.0271938	0.499779		GYS2	intronic	#N/A
rs117204215	0.02	12	21704712	A	G	G	3236	0.115645	0.0751117	0.123748		GYS2	intronic	#N/A
rs77507118	0.02	12	21704874	A	C	C	3236	0.115645	0.0751117	0.123748		GYS2	intronic	#N/A
rs1871143	0.79	12	21705056	T	G	T	3236	0.0183535	0.0271938	0.499779		GYS2	intronic	#N/A
rs774125691	0.8	12	21705359	CTG	C	CTG	3239	0.0178899	0.0271796	0.51045		GYS2	intronic	#N/A
rs1871144	0.8	12	21705383	C	G	C	3239	0.0178899	0.0271796	0.51045		GYS2	intronic	#N/A
rs1478298	0.8	12	21705787	G	A	G	3239	0.0178899	0.0271796	0.51045		GYS2	intronic	#N/A
rs7310569	0.92	12	21705814	A	G	G	3236	-0.0209715	0.0295209	0.47751		GYS2	intronic	#N/A
rs1351110	0.77	12	21705896	C	A	C	3239	0.0178899	0.0271796	0.51045		GYS2	intronic	#N/A
rs1871145	0.8	12	21706282	T	G	T	3239	0.0178899	0.0271796	0.51045		GYS2	intronic	#N/A
rs1478299	0.8	12	21706654	A	C	A	3239	0.0178899	0.0271796	0.51045		GYS2	intronic	#N/A
rs1471422	0.79	12	21706727	T	C	T	3239	0.0178899	0.0271796	0.51045		GYS2	intronic	#N/A
rs1471423	0.8	12	21706864	A	G	A	3239	0.0178899	0.0271796	0.51045		GYS2	intronic	#N/A
rs59857578	0.75	12	21707103	A	G	A	3080	0.0254977	0.0269839	0.344772		GYS2	intronic	#N/A
rs34155649	0.8	12	21707106	A	G	A	3229	0.0183504	0.0271957	0.499881		GYS2	intronic	#N/A
rs63419463	0.79	12	21707108	G	T	G	3237	0.0188545	0.0271825	0.487968		GYS2	intronic	#N/A
rs34915000	0.8	12	21707501	T	TA	T	3239	0.0178899	0.0271796	0.51045		GYS2	intronic	#N/A
rs11046113	0.74	12	21707533	C	T	C	3239	0.00134497	0.0230047	0.953382		GYS2	intronic	#N/A
rs75871049	0.026	12	21707659	T	C	C	3236	0.108768	0.0748724	0.1464		GYS2	intronic	#N/A
rs11046114	0.81	12	21707792	A	C	A	3239	0.0178899	0.0271796	0.51045		GYS2	intronic	#N/A
rs2045869	0.48	12	21707920	T	C	T	3146	0.0131417	0.0236123	0.577866		GYS2	intronic	#N/A
rs2169746	0.48	12	21707922	C	T	C	2990	0.00976601	0.0240064	0.684177		GYS2	intronic	#N/A
rs12579540	0.27	12	21708078	C	G	G	3010	-0.0300535	0.0268926	0.263854		GYS2	intronic	#N/A
rs1871147	0.81	12	21708381	G	A	G	3239	0.0178899	0.0271796	0.51045		GYS2	intronic	#N/A
rs4762843	0.55	12	21708591	A	C	A	3236	-0.000265208	0.0284707	0.992568		GYS2	intronic	#N/A
rs4762844	0.81	12	21708733	T	C	T	3239	0.0178899	0.0271796	0.51045		GYS2	intronic	#N/A
rs117141180	0.026	12	21709143	C	T	T	3237	0.108501	0.0748725	0.147394		GYS2	intronic	#N/A
rs117508646	0.026	12	21709248	G	T	T	3237	0.108501	0.0748725	0.147394		GYS2	intronic	#N/A
rs10841848	0.81	12	21709554	A	G	A	3237	0.0177474	0.0271902	0.513986		GYS2	intronic	#N/A
rs11046115	0.55	12	21709573	A	C	A	3236	-5.74e-06	0.0284679	0.999839		GYS2	intronic	#N/A
rs7313335	0.54	12	21709604	T	C	T	3235	-0.000298251	0.0284703	0.991642		GYS2	intronic	#N/A
rs11046116	0.83	12	21709619	G	C	G	3217	0.0181389	0.0272331	0.50542		GYS2	intronic	#N/A
rs11046117	0.81	12	21709657	T	A	T	3233	0.0184604	0.0271932	0.497276		GYS2	intronic	#N/A
rs781464773	0.74	12	21709665	AAAGCCAAGAG	A	AAAGCCAAGAG	3220	0.018024	0.027197	0.507558		GYS2	intronic	#N/A
rs11046118	0.61	12	21709818	T	C	T	3238	0.0103347	0.0233188	0.657657		GYS2	intronic	#N/A
rs140305755	0.026	12	21710560	G	A	A	3237	0.108501	0.0748725	0.147394		GYS2	intronic	#N/A
rs10770828	0.85	12	21710605	A	G	A	3237	0.0163438	0.027229	0.548393		GYS2	intronic	#N/A
rs10770829	0.82	12	21710749	T	C	T	3235	0.017049	0.0272334	0.531338		GYS2	intronic	#N/A
rs10770830	0.85	12	21710753	G	A	G	3237	0.0163438	0.027229	0.548393		GYS2	intronic	#N/A
rs184908855	0.026	12	21710805	C	G	G	3237	0.108501	0.0748725	0.147394		GYS2	intronic	#N/A
rs10770831	0.87	12	21710820	G	A	G	3181	0.0159464	0.0275226	0.562364		GYS2	intronic	#N/A
rs10770832	0.81	12	21710828	G	A	G	3239	0.0178899	0.0271796	0.51045		GYS2	intronic	#N/A
rs7953778	0.81	12	21710853	T	C	T	3239	0.0178899	0.0271796	0.51045		GYS2	intronic	#N/A
rs7967257	0.81	12	21710919	G	A	G	3239	0.0178899	0.0271796	0.51045		GYS2	intronic	#N/A
rs7953883	0.81	12	21710931	T	G	T	3239	0.0178899	0.0271796	0.51045		GYS2	intronic	#N/A
rs7967170	0.81	12	21711009	C	A	C	3239	0.0178899	0.0271796	0.51045		GYS2	intronic	#N/A
rs7977474	0.81	12	21711111	G	C	G	3239	0.0178899	0.0271796	0.51045		GYS2	intronic	#N/A
rs7977648	0.68	12	21711381	C	T	T	3239	-0.00492228	0.0315986	0.87622		GYS2	intronic	#N/A
rs7977846	0.81	12	21711385	G	C	G	3238	0.0181281	0.0271841	0.504906		GYS2	intronic	#N/A
rs7977957	0.55	12	21711436	G	A	G	3236	0.000542113	0.0284698	0.984809		GYS2	intronic	#N/A
rs1871131	0.81	12	21711605	T	C	T	3238	0.0181281	0.0271841	0.504906		GYS2	intronic	#N/A
rs1871132	0.81	12	21711626	C	T	C	3238	0.0181281	0.0271841	0.504906		GYS2	intronic	#N/A
rs1871133	0.81	12	21711825	T	G	T	3238	0.0181281	0.0271841	0.504906		GYS2	intronic	#N/A
rs1871134	0.81	12	21712327	C	G	C	3239	0.0178899	0.0271796	0.51045		GYS2	intronic	#N/A
rs1871136	0.81	12	21712545	A	G	A	3239	0.0178899	0.0271796	0.51045		GYS2	intronic	#N/A
rs1871137	0.81	12	21712574	C	T	C	3239	0.0178899	0.0271796	0.51045		GYS2	intronic	#N/A
rs71539428	0.9	12	21712886	A	G	G	3227	-0.00800944	0.0354783	0.821406		GYS2	intronic	#N/A
rs1871138	0.81	12	21712896	G	C	G	3239	0.0178899	0.0271796	0.51045		GYS2	intronic	#N/A
rs1871139	0.81	12	21712930	A	G	A	3239	0.0178899	0.0271796	0.51045		GYS2	intronic	#N/A
rs71539427	0.026	12	21712950	C	T	T	3237	0.108501	0.0748725	0.147394		GYS2	intronic	#N/A
rs1871140	0.82	12	21713054	A	T	A	3231	0.0172098	0.0271267	0.52585		GYS2	intronic	#N/A
rs71539426	0.026	12	21713080	A	T	T	3237	0.108501	0.0748725	0.147394		GYS2	intronic	#N/A
rs1871141	0.81	12	21713150	C	A	C	3239	0.0178899	0.0271796	0.51045		GYS2	intronic	#N/A
rs4639981	0.54	12	21713308	T	A	T	3237	0.000310856	0.0284652	0.991288		GYS2	intronic	#N/A
rs2306180	0.81	12	21713402	T	C	T	3239	0.0178899	0.0271796	0.51045		GYS2	coding nonsyn	Tolerated
rs2126884	0.81	12	21713648	A	G	A	3239	0.0178899	0.0271796	0.51045		GYS2	intronic	#N/A
rs1463543	0.81	12	21713807	C	A	C	3239	0.0178899	0.0271796	0.51045		GYS2	intronic	#N/A
rs7137323	0.68	12	21713842	G	C	C	3236	-0.00396196	0.0316181	0.900289		GYS2	intronic	#N/A
rs73085365	0.68	12	21713899	G	T	T	3236	-0.00396196	0.0316181	0.900289		GYS2	intronic	#N/A
rs11046119	0.97	12	21714016	G	A	A	3237	0.00360835	0.0598697	0.951944		GYS2	intronic	#N/A
rs78180619	0.79	12	21714082	T	C	C	3224	-0.0620028	0.0813975	0.446277		GYS2	intronic	#N/A
rs1473424	0.81	12	21714174	C	G	C	3239	0.0178899	0.0271796	0.51045		GYS2	intronic	#N/A
rs1473425	0.93	12	21714349	C	T	C	3239	0.00984012	0.0259001	0.704025		GYS2	intronic	#N/A
rs765834341	0.93	12	21714448	GT	G	GT	3235	0.00965567	0.025969	0.710054		GYS2	intronic	#N/A
rs1473426	0.94	12	21714606	T	C	T	3239	0.00948693	0.0259227	0.714411		GYS2	intronic	#N/A
rs4762705	0.94	12	21714741	A	G	A	3239	0.00948693	0.0259227	0.714411		GYS2	intronic	#N/A
rs4762845	0.94	12	21714751	T	C	T	3239	0.00948693	0.0259227	0.714411		GYS2	intronic	#N/A
rs73085377	0.69	12	21714774	T	C	C	3238	-0.0145213	0.0777065	0.851771		GYS2	intronic	#N/A
rs73085379	0.54	12	21714823	G	A	A	3235	0.00544721	0.0350909	0.876649		GYS2	intronic	#N/A
rs4762706	0.94	12	21714900	T	G	T	3239	0.00948693	0.0259227	0.714411		GYS2	intronic	#N/A
rs4762707	0.95	12	21715049	G	A	G	3239	0.00895833	0.0258991	0.729445		GYS2	intronic	#N/A
rs141468251	0.39	12	21715103	A	G	G	3230	-0.0805045	0.0970119	0.40669		GYS2	intronic	#N/A
rs57484645	0.79	12	21715163	G	A	A	3228	-0.0185047	0.0558172	0.74027		GYS2	intronic	#N/A
rs4762708	0.93	12	21715190	A	G	A	3239	0.00984012	0.0259001	0.704025		GYS2	intronic	#N/A
rs4762709	0.93	12	21715274	G	A	G	3239	0.00984012	0.0259001	0.704025		GYS2	intronic	#N/A
rs10841849	0.92	12	21715541	A	G	A	3238	0.0101949	0.025903	0.693915		GYS2	intronic	#N/A
rs117008150	0.026	12	21715543	A	G	G	3237	0.108501	0.0748725	0.147394		GYS2	intronic	#N/A
rs749858721	0.93	12	21715577	GGGGAGAAT	G	GGGGAGAAT	3239	0.00984012	0.0259001	0.704025		GYS2	intronic	#N/A
rs1473421	0.93	12	21715801	A	G	A	3239	0.00984012	0.0259001	0.704025		GYS2	intronic	#N/A
rs8192697	0.37	12	21715989	C	T	T	3008	-0.0240557	0.026941	0.371981		GYS2	intronic	#N/A
rs1473422	0.93	12	21716055	A	C	A	3239	0.00984012	0.0259001	0.704025		GYS2	intronic	#N/A
rs1473423	0.93	12	21716098	T	C	T	3238	0.00941901	0.025902	0.71615		GYS2	intronic	#N/A
rs10770833	0.93	12	21716500	G	T	G	3238	0.00941901	0.025902	0.71615		GYS2	intronic	#N/A
rs10770834	0.93	12	21716626	G	A	G	3238	0.00941901	0.025902	0.71615		GYS2	intronic	#N/A
rs10770835	0.93	12	21716719	G	A	G	3238	0.00941901	0.025902	0.71615		GYS2	intronic	#N/A
rs10770836	0.96	12	21716741	A	G	A	3236	0.00892954	0.0259148	0.730437		GYS2	intronic	#N/A
rs11046120	0.84	12	21716815	C	T	C	3239	-0.000746929	0.0230661	0.974169		GYS2	intronic	#N/A
rs10841850	0.93	12	21716856	G	A	G	3238	0.00941901	0.025902	0.71615		GYS2	intronic	#N/A
rs11046121	0.97	12	21716964	G	A	A	3237	0.00360835	0.0598697	0.951944		GYS2	intronic	#N/A
rs11046122	0.93	12	21717021	T	C	T	3238	0.00941901	0.025902	0.71615		GYS2	intronic	#N/A
rs7398739	0.94	12	21717219	G	C	G	3237	0.00948298	0.0259085	0.714376		GYS2	intronic	#N/A
rs7398744	0.8	12	21717242	G	T	G	3235	0.000539279	0.02307	0.981352		GYS2	intronic	#N/A
rs6487239	0.93	12	21717248	C	A	C	3237	0.00948298	0.0259085	0.714376		GYS2	intronic	#N/A
rs7398745	0.27	12	21717257	G	A	A	2996	-0.0330741	0.0270645	0.221786		GYS2	intronic	#N/A
rs150534069	0.026	12	21717305	C	T	T	3236	0.108194	0.0748704	0.14853		GYS2	intronic	#N/A
rs78161628	0.96	12	21717526	C	T	T	3237	0.00395541	0.0599833	0.947428		GYS2	intronic	#N/A
rs4762710	0.93	12	21717608	A	G	A	3235	0.0097609	0.0259426	0.706756		GYS2	intronic	#N/A
rs80109529	0.0062	12	21718720	T	C	C	3236	0.152617	0.0868193	0.078864		GYS2	intronic	#N/A
rs77012018	0.91	12	21718747	A	ACAATGT	A	3234	0.00905332	0.0261517	0.729226		GYS2	intronic	#N/A
rs12824702	0.44	12	21718865	T	C	C	3233	-0.00854197	0.0289826	0.768221		GYS2	intronic	#N/A
rs34959094	0.47	12	21719681	G	A	A	3233	-0.00720364	0.0289881	0.803761		GYS2	intronic	#N/A
rs143185213	0.12	12	21720833	C	T	T	3119	-0.0339107	0.0438999	0.439903		GYS2	intronic	#N/A
rs1904120	0.62	12	21721020	A	T	A	3232	0.00949504	0.0234384	0.685426		GYS2	intronic	#N/A
rs76738767	0.0086	12	21721030	G	A	A	3235	0.152199	0.0868062	0.0796417		GYS2	intronic	#N/A
rs4459361	0.49	12	21721378	A	G	A	3234	-0.00666944	0.0269575	0.80461		GYS2	intronic	#N/A
rs2306179	0.91	12	21721633	C	T	C	3235	0.00922596	0.0261705	0.724462		GYS2	intronic	#N/A
rs3816655	0.9	12	21722014	C	T	T	3239	-0.0182785	0.0897279	0.838593		GYS2	intronic	#N/A
rs79866926	0.01	12	21722183	T	C	C	3236	0.139333	0.0864453	0.107102		GYS2	intronic	#N/A
rs117799623	0.69	12	21722364	T	C	C	3226	0.0193376	0.10565	0.854782		GYS2	intronic	#N/A
rs6487240	0.5	12	21722522	C	T	C	3233	-0.00672645	0.0269939	0.803234		GYS2	intronic	#N/A
rs6487241	0.49	12	21722653	A	C	A	3233	-0.00761087	0.0269899	0.77797		GYS2	intronic	#N/A
rs7138731	0.49	12	21722903	T	C	T	3233	-0.00761087	0.0269899	0.77797		GYS2	intronic	#N/A
rs17419600	0.071	12	21723531	G	C	C	3146	0.093255	0.0451436	0.0389347		GYS2	intronic	#N/A
rs7976688	0.78	12	21723667	G	A	G	3218	-0.000678577	0.0232248	0.976693		GYS2	intronic	#N/A
rs12372504	0.78	12	21724130	T	G	G	3219	-0.00889302	0.0323971	0.783718		GYS2	intronic	#N/A
rs113110411	0.013	12	21724182	G	A	A	3220	0.251808	0.0880281	0.00425651	0.0346137	GYS2	intronic	#N/A
rs7980373	0.47	12	21724360	G	A	G	3239	-0.00599252	0.0269433	0.824007		GYS2	intronic	#N/A
rs140659972	0.01	12	21724635	G	T	T	3235	0.159308	0.0865071	0.0656306		GYS2	intronic	#N/A
rs56380141	0.77	12	21724782	C	G	G	3180	-0.0295064	0.0358068	0.409975		GYS2	intronic	#N/A
rs17419676	0.49	12	21724980	A	G	G	3176	0.00391533	0.0285132	0.890789		GYS2	intronic	#N/A
rs117301190	0.74	12	21725625	T	C	C	3239	-0.0474273	0.0795113	0.550893		GYS2	intronic	#N/A
rs10770837	0.86	12	21726012	A	G	A	3178	-0.00733867	0.0235893	0.755744		GYS2	intronic	#N/A
rs7974959	0.82	12	21726519	T	C	C	3196	-0.0200397	0.0310565	0.518802		GYS2	intronic	#N/A
rs7979105	0.93	12	21727615	T	G	T	3189	-0.0133051	0.0229697	0.562464		GYS2	intronic	#N/A
rs7964318	0.89	12	21727736	C	T	T	3200	0.0103577	0.028608	0.717333		GYS2	intronic	#N/A
rs7954395	0.92	12	21728260	T	G	G	3172	0.00934229	0.0285719	0.743709		GYS2	intronic	#N/A
rs10505873	0.92	12	21728345	T	C	T	3194	-0.0127771	0.0229437	0.577642		GYS2	intronic	#N/A
rs11046126	0.59	12	21729065	G	T	T	3236	0.00230455	0.0801923	0.977075		GYS2	intronic	#N/A
rs10770838	0.95	12	21729778	A	T	T	3186	-0.0201275	0.0228052	0.377528		GYS2	intronic	#N/A
rs61926862	0.97	12	21730423	C	A	A	3210	0.0709214	0.0846887	0.40241		GYS2	intronic	#N/A
rs11046127	0.91	12	21731522	C	T	T	3209	-0.0138667	0.0336648	0.680437		GYS2	intronic	#N/A
rs7974017	0.6	12	21731640	T	C	T	3223	-0.058728	0.0428165	0.170277		GYS2	intronic	#N/A
rs118087431	0.86	12	21731675	G	T	T	3239	-0.0111337	0.0518088	0.82986		GYS2	intronic	#N/A
rs117965265	0.03	12	21732195	A	G	G	3233	0.126091	0.089305	0.158073		GYS2	intronic	#N/A
rs73085401	0.73	12	21732447	C	T	T	3197	-0.0232222	0.0309849	0.453629		GYS2	intronic	#N/A
rs75940128	0.03	12	21732681	T	C	C	3233	0.126091	0.089305	0.158073		GYS2	intronic	#N/A
rs147118684	0.49	12	21733647	T	A	A	3230	-0.104354	0.0975749	0.284934		GYS2	intronic	#N/A
rs2219761	0.9	12	21734159	G	T	G	3214	-0.0129801	0.0228928	0.570758		GYS2	intronic	#N/A
rs10841851	0.92	12	21734252	G	A	A	3213	-0.0122707	0.0228928	0.591989		GYS2	intronic	#N/A
rs12811627	0.98	12	21734542	C	G	G	3239	0.0131281	0.0282149	0.641756		GYS2	intronic	#N/A
rs61926863	0.55	12	21734637	T	C	C	2992	0.0166144	0.023663	0.482655		GYS2	intronic	#N/A
rs35630202	0.86	12	21735010	G	GA	GA	3200	0.0150538	0.0285857	0.598495		GYS2	intronic	#N/A
rs7974658	0.92	12	21735414	C	T	T	3217	-0.0121271	0.0228765	0.596073		GYS2	intronic	#N/A
rs77705123	0.32	12	21735438	C	A	A	3003	-0.025215	0.0293814	0.390852		GYS2	intronic	#N/A
rs12305664	0.95	12	21735447	T	A	A	3232	0.0100021	0.0282437	0.723261		GYS2	intronic	#N/A
rs79293261	0.028	12	21735854	T	C	C	3233	0.125283	0.0893416	0.160924		GYS2	intronic	#N/A
rs61926864	0.93	12	21736018	G	A	A	3225	0.011415	0.0289224	0.693108		GYS2	intronic	#N/A
rs1478295	0.94	12	21736118	T	C	C	3209	-0.0192604	0.0227344	0.396951		GYS2	intronic	#N/A
rs12307470	0.93	12	21736270	T	C	C	3226	0.0111867	0.0289133	0.698852		GYS2	intronic	#N/A
rs113742755	0.71	12	21736576	C	A	A	3162	-0.012665	0.0673414	0.850832		GYS2	intronic	#N/A
rs140092995	0.94	12	21736591	C	T	T	3219	0.0599666	0.105383	0.569372		GYS2	intronic	#N/A
rs117643365	0.034	12	21737166	G	A	A	3234	0.125042	0.08934	0.161723		GYS2	intronic	#N/A
rs73087305	0.64	12	21737187	T	A	A	3228	-0.0355016	0.0800028	0.65725		GYS2	intronic	#N/A
rs756932103	0.56	12	21737255	GA	G	G	3229	-0.0627549	0.042815	0.142822		GYS2	intronic	#N/A
rs35477974	0.57	12	21737371	A	G	G	3232	-0.0610526	0.0426896	0.152771		GYS2	intronic	#N/A
rs7969775	0.9	12	21737761	T	C	T	3224	-0.0198965	0.0230833	0.388784		GYS2	intronic	#N/A
rs144735203	0.036	12	21738171	G	A	A	3234	0.125307	0.0889237	0.158887		GYS2	intronic	#N/A
rs7137552	0.73	12	21738182	G	A	A	3211	-0.0111	0.0295638	0.707344		GYS2	intronic	#N/A
rs7137480	0.78	12	21738298	C	G	G	3211	-0.0213216	0.0229146	0.352194		GYS2	intronic	#N/A
rs140080902	0.96	12	21738475	G	A	A	3219	0.0599666	0.105383	0.569372		GYS2	intronic	#N/A
rs11046130	0.57	12	21739177	C	T	T	3233	-0.0611376	0.042683	0.152137		GYS2	intronic	#N/A
rs7962379	0.51	12	21739477	A	T	T	3207	-0.0349608	0.028441	0.219072		GYS2	intronic	#N/A
rs9971862	0.45	12	21740657	T	G	G	3204	-0.0306894	0.0264948	0.246821		GYS2	intronic	#N/A
rs148287061	1	12	21741400	T	C	C	3219	0.0599666	0.105383	0.569372		GYS2	intronic	#N/A
rs55825945	0.12	12	21741414	A	G	G	3214	0.128406	0.0649686	0.0481921		GYS2	intronic	#N/A
rs56146057	0.12	12	21741672	A	T	T	3216	0.128197	0.0649493	0.0484898		GYS2	intronic	#N/A
rs75482762	0.9	12	21742300	T	A	A	3219	-0.0734169	0.10716	0.49332		GYS2	intronic	#N/A
rs2418001	0.88	12	21742306	T	C	T	3235	-0.0204439	0.0230285	0.374734		GYS2	intronic	#N/A
rs61926865	0.65	12	21742356	C	G	G	3232	-0.00131524	0.0297744	0.964769		GYS2	intronic	#N/A
rs10841852	0.92	12	21743118	A	G	A	3239	-0.0187299	0.0230033	0.415577		GYS2	intronic	#N/A
rs149840448	0.58	12	21743457	G	A	A	3237	0.000714657	0.079598	0.992837		GYS2	intronic	#N/A
rs255439	0.69	12	21743601	G	A	A	3208	-0.0392439	0.0295073	0.183622		GYS2	intronic	#N/A
rs10770839	0.95	12	21743937	A	C	A	3205	-0.0141428	0.0231646	0.54155		GYS2	intronic	#N/A
rs1600124	0.57	12	21744229	A	G	A	3239	-0.0652748	0.0423666	0.123485		GYS2	intronic	#N/A
rs147044439	0.34	12	21744442	C	A	A	3207	0.0250187	0.0785586	0.750148		GYS2	intronic	#N/A
rs71444133	0.72	12	21745074	T	TAAGA	TAAGA	3018	0.0194658	0.0329246	0.554414		GYS2	intronic	#N/A
rs11522801	0.52	12	21745459	A	G	G	3195	-0.0572642	0.0442535	0.195758		GYS2	intronic	#N/A
rs2900489	1	12	21745936	T	C	T	2998	-0.0192212	0.0237665	0.418723		GYS2	intronic	#N/A
rs147820115	0.46	12	21746235	A	AAAC	A	3043	-0.0593303	0.0438759	0.176403		GYS2	intronic	#N/A
rs117623591	0.055	12	21746270	T	C	C	3219	0.0914047	0.0910059	0.31527		GYS2	intronic	#N/A
rs4762849	0.54	12	21746296	A	G	A	3183	-0.0575426	0.0443237	0.1943		GYS2	intronic	#N/A
rs187630	0.84	12	21746567	C	T	T	3002	-0.00813317	0.0250755	0.745698		GYS2	intronic	#N/A
rs255438	0.52	12	21746636	C	G	C	3184	-0.0529633	0.0444155	0.233174		GYS2	intronic	#N/A
rs11046131	0.98	12	21747055	T	C	C	3088	0.0346716	0.0344922	0.314879		GYS2	intronic	#N/A
rs10841853	0.71	12	21747057	A	T	T	3083	-0.0377358	0.0319161	0.23716		GYS2	intronic	#N/A
rs11494724	0.54	12	21747143	C	T	T	3177	-0.0522488	0.0445631	0.241098		GYS2	intronic	#N/A
rs35870757	0.64	12	21747236	T	A	A	3161	-0.045044	0.0453187	0.320329		GYS2	intronic	#N/A
rs11513420	0.79	12	21747246	C	T	T	3004	-0.025831	0.028798	0.369806		GYS2	intronic	#N/A
rs35178746	0.7	12	21747262	A	G	G	3161	-0.0446296	0.0450774	0.322219		GYS2	intronic	#N/A
rs77684552	0.45	12	21747308	T	G	G	3239	-0.0584966	0.062486	0.349263		GYS2	intronic	#N/A
rs11524514	0.62	12	21747341	C	G	G	3173	-0.0490456	0.0443917	0.269314		GYS2	intronic	#N/A
rs11522783	0.62	12	21747361	T	C	C	3171	-0.0451385	0.0444129	0.309547		GYS2	intronic	#N/A
rs11524002	0.6	12	21747586	G	A	A	3164	-0.0501582	0.0447415	0.262345		GYS2	intronic	#N/A
rs11046132	0.62	12	21747633	C	A	A	3163	-0.052116	0.0446412	0.24312		GYS2	intronic	#N/A
rs73087317	0.85	12	21747649	A	C	C	3091	0.0280219	0.0334579	0.40236		GYS2	intronic	#N/A
rs76071205	0.54	12	21748009	C	T	T	3230	-0.0780098	0.100463	0.43751		GYS2	intronic	#N/A
rs117584848	0.22	12	21748086	G	A	A	3214	0.0612608	0.0938144	0.513803		GYS2	intronic	#N/A
rs35022834	0.41	12	21748167	G	C	C	3156	-0.0556909	0.0768496	0.468706		GYS2	intronic	#N/A
rs142634920	0.051	12	21748326	T	C	C	3157	0.106092	0.065644	0.106158		GYS2	intronic	#N/A
rs248657	0.15	12	21749554	G	A	G	3223	0.148748	0.0968992	0.124862		GYS2	intronic	#N/A
rs10841854	0.11	12	21749978	T	G	T	2782	0.0544816	0.0248416	0.0283786		GYS2	intronic	#N/A
rs10770840	0.2	12	21750290	T	G	T	3227	0.14221	0.095797	0.137777		GYS2	intronic	#N/A
rs10770841	0.19	12	21750495	A	G	A	3229	0.145157	0.0948316	0.125946		GYS2	intronic	#N/A
rs118068340	0.26	12	21750573	T	C	C	3234	0.122893	0.103469	0.235027		GYS2	intronic	#N/A
rs10770842	0.082	12	21750700	C	T	C	2872	0.0446034	0.026892	0.0973035		GYS2	intronic	#N/A
rs10770843	0.2	12	21750801	C	T	C	3234	0.122311	0.0938124	0.1924		GYS2	intronic	#N/A
rs10734714	0.19	12	21752046	C	A	C	3176	0.0580066	0.0590902	0.326342		GYS2	intronic	#N/A
rs10841855	0.14	12	21752108	G	T	T	2893	0.0321994	0.0274908	0.241584		GYS2	intronic	#N/A
rs1478292	0.19	12	21754189	T	C	T	3237	0.107126	0.0933378	0.251169		GYS2	intronic	#N/A
rs1478291	0.19	12	21754230	C	T	C	3237	0.107126	0.0933378	0.251169		GYS2	intronic	#N/A
rs118109038	0.15	12	21754970	C	T	T	3235	0.135554	0.0948109	0.152892		GYS2	intronic	#N/A
rs71539423	0.12	12	21757238	T	C	C	3239	0.137545	0.0918701	0.134447		GYS2	intronic	#N/A
rs7141773	0.8	14	51324617	C	A	A	3134	-0.0144909	0.0237729	0.542199		PYGL	non-coding intronic	#N/A
rs2027343	1	14	51324884	A	G	G	3204	-0.00584255	0.0242856	0.809899		PYGL	non-coding intronic	Tolerated
14:51324894_AAG_A	0.81	14	51324894	AAG	A	A	3134	-0.00197424	0.0248089	0.936578		PYGL	#N/A	#N/A
14:51325057_TA_T	0.95	14	51325057	TA	T	T	3154	-0.00648094	0.0246663	0.792764		PYGL	#N/A	#N/A
rs753193472	0.96	14	51325070	ATAT	A	A	3119	-0.00808463	0.0248766	0.745211		PYGL	non-coding intronic	#N/A
rs1960191	0.21	14	51325108	G	A	A	3229	-0.114813	0.074255	0.122154		PYGL	non-coding intronic	#N/A
rs7147627	0.89	14	51325517	C	T	T	3198	-0.00638474	0.0242768	0.792569		PYGL	non-coding intronic	#N/A
rs7149238	0.78	14	51325680	T	A	T	3132	0.0198826	0.0244151	0.415502		PYGL	non-coding intronic	#N/A
rs7148318	0.74	14	51325748	G	A	G	3123	0.0156173	0.0245916	0.525432		PYGL	non-coding intronic	#N/A
rs1953886	0.86	14	51326077	C	T	C	3143	0.0268494	0.0244993	0.273195		PYGL	non-coding intronic	#N/A
rs1953885	0.79	14	51326144	G	A	G	3140	0.0229893	0.0245316	0.348764		PYGL	non-coding intronic	#N/A
rs1953884	0.79	14	51326166	G	C	G	3139	0.022967	0.0245538	0.349667		PYGL	non-coding intronic	#N/A
rs68008083	0.48	14	51327114	G	A	A	3172	0.00737797	0.0249967	0.767893		PYGL	non-coding intronic	#N/A
rs756862994	0.92	14	51327215	AATG	A	A	3088	0.0188046	0.0252464	0.456425		PYGL	non-coding intronic	#N/A
14:51327625_CTT_C	0.62	14	51327625	CTT	C	C	3047	-0.00332279	0.0244267	0.891806		PYGL	#N/A	#N/A
rs7143869	0.71	14	51328222	C	T	T	3228	-0.0246823	0.0229036	0.281265		PYGL	non-coding intronic	#N/A
rs17793764	0.94	14	51328767	G	A	A	3233	-0.0120715	0.0231051	0.601387		PYGL	non-coding intronic	#N/A
rs946620	0.73	14	51328807	A	C	C	3239	-0.0231305	0.0228656	0.311813		PYGL	non-coding intronic	#N/A
rs78421350	0.09	14	51329335	G	A	A	3239	-0.0687733	0.0611714	0.260981		PYGL	non-coding intronic	#N/A
rs11627495	0.48	14	51329654	T	G	G	3176	0.00297254	0.0251203	0.905812		PYGL	non-coding intronic	#N/A
rs12882810	0.93	14	51330177	C	T	C	3121	0.0248601	0.0248636	0.317456		PYGL	non-coding intronic	#N/A
rs117019913	0.85	14	51330211	G	A	A	3071	-0.00878891	0.078837	0.911241		PYGL	non-coding intronic	#N/A
rs17720606	0.4	14	51331315	C	A	A	3211	0.0131982	0.0243089	0.587212		PYGL	non-coding intronic	#N/A
rs66535317	0.34	14	51331501	G	A	A	3200	0.0150052	0.0244401	0.539287		PYGL	non-coding intronic	#N/A
rs6572702	0.53	14	51332222	T	C	C	3239	0.00950204	0.024014	0.692362		PYGL	non-coding intronic	#N/A
rs17123039	1	14	51332335	T	G	G	3210	-0.0209705	0.0228383	0.358573		PYGL	non-coding	#N/A
rs17720642	0.5	14	51332728	T	C	C	3234	0.00963659	0.0240475	0.688644		PYGL	intronic	#N/A
rs7158839	0.41	14	51332898	C	T	C	3201	0.0132584	0.0251927	0.59873		PYGL	intronic	#N/A
rs17720659	0.99	14	51333882	T	G	G	3008	-0.0321053	0.0366575	0.381199		PYGL	intronic	#N/A
rs61985541	0.7	14	51334170	T	C	C	3230	0.000558422	0.0691202	0.993554		PYGL	intronic	#N/A
rs17720677	0.43	14	51334935	G	A	A	3222	0.0102434	0.0241182	0.671072		PYGL	intronic	#N/A
rs12050194	0.43	14	51335252	G	A	A	3222	0.0116581	0.0240848	0.628387		PYGL	intronic	#N/A
rs12050195	0.45	14	51335280	G	A	A	3222	0.0106582	0.0241027	0.658373		PYGL	intronic	#N/A
rs2039794	0.97	14	51335737	T	C	C	3185	-0.0204411	0.0229893	0.373987		PYGL	intronic	#N/A
rs2039793	0.97	14	51335743	G	A	A	3184	-0.0198615	0.0230008	0.387919		PYGL	intronic	#N/A
rs2039792	0.96	14	51335897	C	A	A	3169	-0.020342	0.0230482	0.377527		PYGL	intronic	#N/A
rs76251345	0.55	14	51336044	T	G	G	3100	0.0726498	0.049055	0.138712		PYGL	intronic	#N/A
rs2105229	0.33	14	51337150	G	A	A	3239	-0.0292982	0.0274229	0.285428		PYGL	intronic	#N/A
rs1556931	0.26	14	51337469	G	A	A	3152	-0.0296878	0.026824	0.26848		PYGL	intronic	#N/A
rs1953879	0.07	14	51338237	A	G	A	3239	-0.048842	0.0378586	0.197102		PYGL	intronic	#N/A
rs946619	0.65	14	51340088	T	C	T	3168	-0.0140411	0.0286476	0.624075		PYGL	intronic	#N/A
rs11157775	0.96	14	51340573	A	G	G	3239	-0.0289402	0.0252763	0.252312		PYGL	intronic	#N/A
rs34841084	0.88	14	51341090	G	A	A	3227	-0.0220043	0.0254871	0.388009		PYGL	intronic	#N/A
rs150731843	0.43	14	51341157	A	G	G	3042	-0.029355	0.0548957	0.592868		PYGL	intronic	#N/A
rs11624446	0.051	14	51341178	C	A	A	2591	-0.0146635	0.0267995	0.584321		PYGL	intronic	#N/A
rs11157776	0.85	14	51341887	T	C	C	2981	-0.0228412	0.026713	0.392588		PYGL	intronic	#N/A
rs1953878	0.47	14	51342231	C	T	C	3166	0.117043	0.118239	0.322309		PYGL	intronic	#N/A
rs76588701	0.16	14	51342320	C	T	T	3166	0.176462	0.089601	0.0489927		PYGL	intronic	#N/A
rs1547763	1	14	51342476	T	G	T	2023	-0.0373329	0.032646	0.252939		PYGL	intronic	#N/A
rs17793937	0.18	14	51343599	A	G	G	3239	0.0475164	0.0259986	0.0676944		PYGL	intronic	#N/A
rs7150536	0.18	14	51343765	G	A	G	3214	0.00550233	0.0465747	0.905964		PYGL	intronic	#N/A
rs17123075	0.4	14	51345729	C	G	G	3233	-0.00376854	0.0484295	0.93798		PYGL	intronic	#N/A
rs7145906	1	14	51346353	A	G	G	1342	0.0158278	0.0361377	0.661468		PYGL	intronic	#N/A
rs12889998	0.39	14	51347023	T	C	T	3230	-0.00561897	0.0482761	0.907349		PYGL	intronic	#N/A
rs17794038	0.34	14	51348421	G	A	A	3235	-0.0023254	0.0484249	0.961703		PYGL	intronic	#N/A
rs150591769	0.67	14	51348887	C	G	G	3191	0.0680838	0.0960942	0.47868		PYGL	intronic	#N/A
rs8005678	0.35	14	51349164	G	A	G	3236	-0.00234957	0.0484164	0.961298		PYGL	intronic	#N/A
rs8005407	0.36	14	51349289	A	G	A	3232	-0.00323647	0.0483986	0.946688		PYGL	intronic	#N/A
rs8005848	0.36	14	51349300	G	A	G	3232	-0.00323647	0.0483986	0.946688		PYGL	intronic	#N/A
rs8005874	0.35	14	51349334	G	A	G	3237	-0.00284353	0.048436	0.953189		PYGL	intronic	#N/A
rs8006072	0.35	14	51349446	G	A	G	3239	-0.00564858	0.0483744	0.907051		PYGL	intronic	#N/A
rs10131538	0.36	14	51349594	T	C	T	3239	-0.00564858	0.0483744	0.907051		PYGL	intronic	#N/A
rs373200344	0.25	14	51349691	C	CAAAAA	C	2892	0.026064	0.0447487	0.560308		PYGL	intronic	#N/A
rs7144826	0.36	14	51349756	T	C	T	3239	-0.00564858	0.0483744	0.907051		PYGL	intronic	#N/A
rs7160772	0.36	14	51350082	T	C	T	3239	-0.00564858	0.0483744	0.907051		PYGL	intronic	#N/A
rs17720880	0.36	14	51350474	C	G	G	3239	-0.00564858	0.0483744	0.907051		PYGL	intronic	#N/A
rs72685312	0.84	14	51351348	T	C	C	3189	0.0306818	0.128706	0.811597		PYGL	intronic	#N/A
rs35375734	0.36	14	51352345	G	A	A	3239	-0.00487262	0.048375	0.919774		PYGL	intronic	Tolerated
rs2297893	0.59	14	51352608	T	C	C	2966	0.012062	0.0648104	0.852369		PYGL	intronic	#N/A
rs113033362	0.38	14	51353236	G	A	A	3238	-0.0046012	0.0483141	0.924134		PYGL	intronic	#N/A
rs11452625	0.87	14	51354926	C	CT	C	2016	-0.00323517	0.0418173	0.938341		PYGL	intronic	#N/A
rs8009560	0.75	14	51355162	C	T	C	2946	-0.00808067	0.0402416	0.840866		PYGL	intronic	#N/A
rs10144606	0.16	14	51355517	C	A	C	2213	0.0406159	0.0304844	0.182882		PYGL	intronic	#N/A
rs80315226	0.4	14	51355923	G	A	A	3212	-0.0116693	0.0496672	0.814263		PYGL	intronic	#N/A
rs7144884	0.32	14	51358187	T	A	A	3035	-0.0105313	0.041942	0.80176		PYGL	intronic	#N/A
rs117121494	0.96	14	51358561	T	C	C	3239	0.0370126	0.0781592	0.63585		PYGL	intronic	#N/A
rs10131598	0.51	14	51358794	C	T	C	3239	0.0130874	0.0258486	0.612675		PYGL	intronic	#N/A
rs78422292	0.26	14	51358994	G	C	C	3226	0.0936228	0.0877851	0.286278		PYGL	intronic	#N/A
rs72685323	0.66	14	51359100	C	G	G	3164	-0.0102245	0.0337427	0.7619		PYGL	intronic	#N/A
rs34051409	0.86	14	51359215	C	T	T	3239	-0.0187856	0.0607066	0.756999		PYGL	intronic	#N/A
rs72685325	0.38	14	51359223	C	T	T	3239	-0.034295	0.0347052	0.323139		PYGL	intronic	#N/A
rs72685326	0.43	14	51359343	T	C	C	3234	-0.0358149	0.0349731	0.305879		PYGL	intronic	#N/A
rs28611105	0.86	14	51359658	T	G	G	3183	-0.000778052	0.0285887	0.97829		PYGL	intronic	#N/A
rs150160942	0.26	14	51359912	C	T	T	3226	0.0924417	0.087786	0.292404		PYGL	intronic	#N/A
rs9671422	0.54	14	51359935	C	A	A	3094	0.0090969	0.0264293	0.730721		PYGL	intronic	#N/A
rs9671339	0.76	14	51360053	T	A	A	3215	-0.0651581	0.0694993	0.348553		PYGL	intronic	#N/A
rs28818516	0.73	14	51360250	A	G	G	3030	0.0199566	0.0263385	0.448691		PYGL	intronic	#N/A
rs12589924	0.46	14	51361556	G	A	A	3090	0.0133872	0.0263155	0.610987		PYGL	intronic	#N/A
rs12587662	0.73	14	51361718	T	C	C	3133	0.00298301	0.0288992	0.917794		PYGL	intronic	#N/A
rs12587687	0.76	14	51361776	T	C	C	3139	0.00439811	0.0288231	0.878731		PYGL	intronic	#N/A
rs28853067	0.25	14	51361808	A	G	G	3218	0.0927621	0.0894764	0.299944		PYGL	intronic	#N/A
rs35509905	0.5	14	51362140	C	T	T	3188	-0.0975239	0.0937356	0.298227		PYGL	intronic	#N/A
rs28787360	0.93	14	51362225	C	T	T	3090	0.00177652	0.0300056	0.952792		PYGL	intronic	#N/A
rs142077113	0.46	14	51362271	T	A	A	3209	-0.0573354	0.0642171	0.372012		PYGL	intronic	#N/A
rs1660909	0.46	14	51362336	C	G	G	3209	-0.0573354	0.0642171	0.372012		PYGL	intronic	#N/A
rs12436911	0.81	14	51362380	G	A	A	3106	-0.00376275	0.0267817	0.888277		PYGL	intronic	#N/A
rs28876189	0.78	14	51362410	G	T	T	3138	0.00386494	0.0287693	0.89314		PYGL	intronic	#N/A
rs28460751	0.27	14	51362898	T	C	C	3217	0.0845911	0.0890617	0.342284		PYGL	intronic	#N/A
rs28777704	0.27	14	51362899	G	A	A	3218	0.0847573	0.0890506	0.341276		PYGL	intronic	#N/A
rs28848529	0.82	14	51362970	T	C	C	3168	0.00434775	0.0285986	0.879176		PYGL	intronic	#N/A
rs12879810	0.83	14	51363349	C	T	T	3148	0.00356871	0.0287078	0.901077		PYGL	intronic	#N/A
rs8006465	0.76	14	51363500	T	A	A	3205	0.00669451	0.045791	0.883775		PYGL	intronic	#N/A
rs8005485	0.6	14	51363507	G	T	T	3117	0.00617199	0.0258709	0.811455		PYGL	intronic	#N/A
rs8005597	0.98	14	51363830	A	G	G	3206	-0.0121267	0.0429777	0.777837		PYGL	intronic	#N/A
rs12589665	0.78	14	51364371	T	C	C	3171	0.00550394	0.0285404	0.847091		PYGL	intronic	#N/A
rs885375	0.82	14	51365348	C	T	T	3174	0.00600203	0.0284813	0.833107		PYGL	intronic	#N/A
rs12433552	0.84	14	51365639	G	A	A	3229	0.0158627	0.0799326	0.842704		PYGL	intronic	#N/A
rs58815153	0.82	14	51365731	C	T	T	3176	0.0061896	0.0284645	0.827872		PYGL	intronic	#N/A
rs12587819	0.82	14	51365749	A	G	G	3174	0.00591097	0.0284626	0.835496		PYGL	intronic	#N/A
rs12587893	0.79	14	51365836	G	A	A	3175	0.00590741	0.0285044	0.835831		PYGL	intronic	#N/A
rs12587863	0.81	14	51365858	C	T	T	3177	0.00608427	0.0284538	0.830693		PYGL	intronic	#N/A
rs6572708	0.94	14	51366575	C	T	T	3192	0.00466821	0.028506	0.869929		PYGL	intronic	#N/A
rs6572709	0.8	14	51366619	A	G	G	3195	0.0102749	0.0283535	0.717089		PYGL	intronic	#N/A
rs7161495	0.87	14	51366743	G	T	T	3198	0.00530118	0.0285014	0.852459		PYGL	intronic	#N/A
rs8023022	0.91	14	51366863	C	T	T	3204	0.00528021	0.0284198	0.852618		PYGL	intronic	#N/A
rs73284788	0.98	14	51367328	C	T	T	3230	-0.0107042	0.0491577	0.827635		PYGL	intronic	#N/A
rs58670125	0.75	14	51368229	A	AT	AT	3239	0.0123984	0.0280974	0.659051		PYGL	intronic	#N/A
rs12889552	0.086	14	51368402	T	C	C	3239	0.0518098	0.0297396	0.0815832		PYGL	intronic	#N/A
rs17123103	0.75	14	51368495	G	A	A	3239	0.0123984	0.0280974	0.659051		PYGL	intronic	#N/A
rs28564871	0.7	14	51368610	A	G	G	3239	0.0123984	0.0280974	0.659051		PYGL	intronic	#N/A
rs28485307	0.75	14	51368756	T	A	A	3239	0.0123984	0.0280974	0.659051		PYGL	intronic	#N/A
rs201387357	0.71	14	51368920	CT	C	C	3239	0.00678933	0.0249611	0.785642		PYGL	intronic	#N/A
rs73284790	0.9	14	51369010	G	A	A	3228	-0.00872726	0.042133	0.835917		PYGL	intronic	#N/A
rs12590515	0.74	14	51369151	G	A	A	3239	0.0129321	0.0280971	0.645357		PYGL	intronic	#N/A
rs1959528	0.59	14	51369181	G	T	T	3236	0.0450332	0.0724327	0.534167		PYGL	intronic	#N/A
rs11847533	0.6	14	51369324	T	C	C	3238	-0.0631108	0.0656959	0.3368		PYGL	intronic	#N/A
rs74511554	0.83	14	51369378	C	T	T	3232	0.00604517	0.0790361	0.939037		PYGL	intronic	#N/A
rs17562484	0.5	14	51369770	T	A	A	3237	0.0559074	0.0740523	0.450321		PYGL	intronic	#N/A
rs74993224	0.5	14	51369947	G	A	A	3237	0.0559074	0.0740523	0.450321		PYGL	intronic,3downstream	#N/A
rs17123107	0.72	14	51370539	A	G	G	3238	0.0126254	0.028105	0.653303		PYGL	intronic,3downstream	#N/A
rs4901064	0.74	14	51370784	G	C	C	3239	0.0129321	0.0280971	0.645357		PYGL	intronic,3downstream	#N/A
rs7154732	0.6	14	51370849	T	C	C	3239	-0.0630795	0.0656849	0.336959		PYGL	intronic,3downstream	Deleterious
rs34800262	0.78	14	51370852	C	G	G	3239	0.0266323	0.0427283	0.533135		PYGL	intronic,3downstream	Deleterious
rs17123116	0.83	14	51371081	A	C	C	3234	0.0159063	0.0787914	0.840025		PYGL	intronic,3downstream	#N/A
rs4901065	0.74	14	51371121	C	T	T	3239	0.0129321	0.0280971	0.645357		PYGL	intronic,3downstream	#N/A
rs11157780	0.72	14	51371130	C	T	T	3237	0.0127836	0.0281461	0.649724		PYGL	intronic,3downstream	#N/A
rs11157781	0.74	14	51371150	C	T	T	3239	0.0129321	0.0280971	0.645357		PYGL	intronic,3downstream	#N/A
rs76983938	0.66	14	51371298	G	T	T	3239	-0.0155616	0.0942821	0.868912		PYGL	intronic,3downstream	#N/A
rs7159068	0.93	14	51371401	G	T	T	3234	0.00810896	0.0790878	0.918342		PYGL	intronic,3downstream	#N/A
rs11157782	0.72	14	51371524	C	T	T	3237	0.0127836	0.0281461	0.649724		PYGL	intronic,3downstream	#N/A
rs117443842	0.72	14	51371906	T	C	C	3239	0.0214732	0.0790351	0.785876		PYGL	intronic,3downstream	#N/A
rs1042266	0.71	14	51372103	C	G	G	3233	0.011306	0.0281995	0.688499		PYGL	intronic,3utr	#N/A
rs34313873	0.61	14	51372238	T	A	A	3239	0.0373532	0.0782031	0.632936		PYGL	intronic,coding nonsyn	Deleterious
rs2275466	0.71	14	51372315	C	T	T	3237	0.0175076	0.0784767	0.823477		PYGL	intronic	#N/A
rs1959527	0.57	14	51372333	A	G	G	3230	0.017536	0.0269321	0.515016		PYGL	intronic	#N/A
rs2027342	0.68	14	51372590	T	C	C	3230	0.0116211	0.0271718	0.668904		PYGL	intronic	#N/A
rs2027341	0.63	14	51372606	G	A	A	3229	0.0126368	0.0272101	0.642381		PYGL	intronic	#N/A
rs114753671	0.72	14	51372974	G	A	A	3238	0.0208317	0.0793215	0.792857		PYGL	intronic,3downstream	#N/A
rs139556554	0.72	14	51373182	T	C	C	3238	0.0208317	0.0793215	0.792857		PYGL	intronic,3downstream	#N/A
rs114491880	0.81	14	51373247	A	T	T	3238	0.0129686	0.0796243	0.870629		PYGL	intronic,3downstream	#N/A
rs17123125	0.72	14	51373661	A	T	T	3238	0.0208317	0.0793215	0.792857		PYGL	intronic,3downstream	#N/A
rs116888356	0.73	14	51373921	C	T	T	3238	0.0208317	0.0793215	0.792857		PYGL	intronic,3downstream	#N/A
rs116281661	0.91	14	51373999	G	A	A	3233	0.0197472	0.0792575	0.803258		PYGL	intronic,3downstream	#N/A
rs116861649	0.73	14	51374181	T	C	C	3238	0.0208317	0.0793215	0.792857		PYGL	intronic,3downstream	#N/A
rs147875705	0.73	14	51374237	C	G	G	3238	0.0208317	0.0793215	0.792857		PYGL	intronic,3downstream	#N/A
rs6572710	0.69	14	51374425	A	T	T	3227	0.00627619	0.025015	0.80191		PYGL	intronic,3downstream	#N/A
rs140022586	0.73	14	51374494	T	G	G	3238	0.0208317	0.0793215	0.792857		PYGL	intronic,3downstream	#N/A
rs145432521	0.73	14	51374497	C	T	T	3238	0.0208317	0.0793215	0.792857		PYGL	intronic,3downstream	#N/A
rs151097501	0.73	14	51374590	T	C	C	3238	0.0208317	0.0793215	0.792857		PYGL	intronic,3downstream	#N/A
rs781232788	0.5	14	51374738	CA	C	CA	1600	0.00388041	0.034774	0.911163		PYGL	intronic,3downstream	#N/A
rs116002793	0.73	14	51374818	G	A	A	3238	0.0208317	0.0793215	0.792857		PYGL	intronic,3downstream	#N/A
rs76731344	0.3	14	51375127	T	C	C	3239	-0.081765	0.0756775	0.280027		PYGL	intronic,non-coding intronic	#N/A
rs2356535	0.99	14	51375250	G	T	T	3225	0.0006797	0.0276965	0.980423		PYGL	intronic,non-coding intronic	#N/A
rs8004768	0.74	14	51375797	T	G	G	3228	0.00327401	0.0250004	0.895816		PYGL	intronic,non-coding intronic	#N/A
rs8004788	0.74	14	51375826	T	C	C	3227	0.00342643	0.025035	0.891146		PYGL	intronic,non-coding intronic	#N/A
rs10132049	0.66	14	51376237	A	G	G	3226	0.015553	0.0274719	0.571336		PYGL	intronic,non-coding intronic	#N/A
rs8008832	0.73	14	51376271	G	C	C	3237	0.0167775	0.0787482	0.8313		PYGL	non-coding intronic,intronic	#N/A
rs15669	0.61	14	51376774	G	A	A	3239	-0.0240437	0.0351941	0.494546		PYGL	non-coding,coding syn	#N/A
rs2275464	0.61	14	51376880	T	C	C	3239	-0.0240437	0.0351941	0.494546		PYGL	intronic,non-coding intronic	#N/A
rs11846180	0.65	14	51377032	C	T	T	3239	-0.0607519	0.0658413	0.356232		PYGL	intronic,non-coding intronic	#N/A
rs77549800	0.46	14	51377170	T	C	C	3239	-0.0322165	0.0480392	0.502505		PYGL	intronic,non-coding intronic	#N/A
rs3783277	0.61	14	51377232	G	T	T	3239	-0.0240437	0.0351941	0.494546		PYGL	intronic,non-coding intronic	#N/A
rs3783276	0.97	14	51377378	C	T	T	3218	0.00354348	0.0228181	0.8766		PYGL	intronic,non-coding intronic	#N/A
rs3825542	0.73	14	51377507	T	C	C	3231	-0.0183839	0.0350964	0.600445		PYGL	intronic,non-coding intronic	#N/A
rs2277456	0.61	14	51377877	C	T	T	3239	-0.0240437	0.0351941	0.494546		PYGL	intronic,non-coding intronic	#N/A
rs72685342	0.73	14	51378089	T	C	C	3239	0.0327395	0.0442377	0.459304		PYGL	intronic,non-coding intronic	#N/A
rs75220125	0.59	14	51378610	C	T	T	3239	-0.0128546	0.0686544	0.851487		PYGL	intronic,non-coding intronic	#N/A
rs10142003	0.61	14	51379100	G	A	A	3239	-0.0240437	0.0351941	0.494546		PYGL	intronic,5upstream	#N/A
rs72685343	0.29	14	51379153	C	T	T	2918	-0.0368082	0.0450866	0.414345		PYGL	intronic,5upstream	#N/A
rs78387705	0.74	14	51379350	G	A	A	3239	0.0207794	0.0793083	0.793332		PYGL	intronic,5upstream	#N/A
rs148773378	0.79	14	51379620	C	T	T	3118	0.116437	0.0951577	0.221188		PYGL	intronic,5upstream	#N/A
rs186456927	0.86	14	51380108	G	T	T	3230	-0.00625494	0.0775892	0.935752		PYGL	intronic,3downstream,5upstream	#N/A
rs151300082	0.58	14	51380121	G	T	T	3075	0.0589877	0.0912065	0.517843		PYGL	intronic,3downstream,5upstream	#N/A
rs12887874	0.62	14	51380136	C	A	A	3214	-0.0323767	0.102869	0.752983		PYGL	intronic,3downstream,5upstream	#N/A
rs58698251	0.74	14	51380399	T	C	C	3239	0.0327395	0.0442377	0.459304		PYGL	intronic,3downstream,5upstream	#N/A
rs141988011	0.21	14	51381214	C	CAATAATAAT	CAATAATAAT	3163	0.00449012	0.0444931	0.919623		PYGL	intronic,3downstream	#N/A
rs4901066	0.81	14	51381286	T	C	C	3239	-0.00213228	0.0242297	0.92988		PYGL	intronic,3downstream	#N/A
rs2075646	0.5	14	51381950	T	A	A	3233	0.011065	0.0294899	0.707527		PYGL	intronic,3downstream,non-coding	#N/A
rs138098351	0.95	14	51382304	T	C	C	3196	-0.181834	0.11062	0.100321		PYGL	intronic,3downstream,non-coding intronic	#N/A
rs1890700	0.81	14	51382405	T	C	C	3236	-0.00270369	0.0242077	0.911078		PYGL	intronic,3downstream,non-coding intronic	#N/A
rs12880129	0.57	14	51382744	C	T	T	3238	-0.0246786	0.0351855	0.483113		PYGL	intronic,3downstream,5upstream	#N/A
rs74051850	0.74	14	51382934	A	C	C	3239	0.0207794	0.0793083	0.793332		PYGL	5upstream,3downstream,intronic	#N/A
rs2075645	0.58	14	51382941	T	C	C	3236	-0.0240794	0.0351878	0.493827		PYGL	intronic,3downstream,5upstream	#N/A
rs759952529	0.74	14	51383284	AAAG	A	A	3239	0.0207794	0.0793083	0.793332		PYGL	intronic,3downstream,5upstream	#N/A
rs2075643	0.5	14	51383432	G	A	A	3233	0.011065	0.0294899	0.707527		PYGL	3downstream,5upstream,coding syn	#N/A
rs11850781	0.59	14	51384209	G	A	A	3238	-0.0245828	0.0351841	0.484796		PYGL	intronic,5upstream,non-coding intronic	#N/A
rs11850729	0.71	14	51384284	A	G	G	3238	-0.0178976	0.0328933	0.586403		PYGL	intronic,5upstream,non-coding intronic	#N/A
rs11847031	0.59	14	51384648	T	C	C	3238	-0.0245828	0.0351841	0.484796		PYGL	intronic,5upstream,non-coding intronic	#N/A
rs767867016	0.73	14	51384933	AC	A	A	3209	-0.00268768	0.0307014	0.930246		PYGL	intronic,non-coding intronic	#N/A
rs200597870	0.66	14	51384935	T	A	A	3228	0.00166254	0.0304245	0.956425		PYGL	intronic,non-coding intronic	#N/A
rs8021270	0.59	14	51385156	C	T	T	3238	-0.0245828	0.0351841	0.484796		PYGL	intronic,non-coding intronic	#N/A
rs11852047	0.58	14	51385811	A	G	G	3235	-0.0255512	0.0352143	0.468142		PYGL	intronic,non-coding intronic	#N/A
rs11849348	0.55	14	51386666	T	C	C	3234	-0.0256981	0.0352204	0.465664		PYGL	intronic,non-coding intronic	#N/A
rs946618	0.69	14	51387554	G	C	C	3236	-0.0187747	0.0329249	0.568564		PYGL	intronic,non-coding intronic	#N/A
rs946617	0.43	14	51387590	T	G	G	3239	-0.0340764	0.0480901	0.478626		PYGL	intronic,non-coding intronic	#N/A
rs17123173	0.49	14	51387658	C	A	A	3238	0.0555741	0.0738391	0.451722		PYGL	intronic,non-coding intronic	#N/A
rs946616	0.43	14	51387782	C	T	T	3239	-0.0344886	0.0480384	0.472848		PYGL	coding nonsyn,non-coding	Tolerated
rs11157783	0.2	14	51387975	G	C	C	3231	0.0274399	0.0273551	0.315889		PYGL	intronic,3downstream,non-coding	#N/A
rs75158679	0.7	14	51388118	T	A	A	3239	0.0247753	0.0784569	0.752188		PYGL	intronic,3downstream,non-coding	#N/A
rs144359893	0.13	14	51388134	C	T	T	3200	0.237513	0.114287	0.0377697		PYGL	intronic,3downstream,non-coding	#N/A
rs17123178	0.31	14	51388562	T	A	A	3237	-0.0502584	0.0395456	0.203857		PYGL	intronic,3downstream,5upstream	#N/A
rs17123180	0.65	14	51388801	A	G	G	3238	0.0356175	0.0743142	0.63177		PYGL	intronic,3downstream,5upstream	#N/A
rs10138493	0.35	14	51388832	C	T	T	3233	0.0137967	0.0291798	0.636376		PYGL	intronic,3downstream,5upstream	#N/A
rs10140858	0.63	14	51388969	A	G	G	3236	0.000964844	0.025628	0.969971		PYGL	intronic,3downstream,5upstream	#N/A
rs1953875	0.54	14	51389086	G	A	A	3237	-0.0598956	0.0651887	0.358268		PYGL	intronic,3downstream,5upstream	#N/A
rs12878997	0.47	14	51389307	C	T	T	3239	-0.0318617	0.0480447	0.50727		PYGL	intronic,3downstream,5upstream	#N/A
rs60526450	0.7	14	51389436	G	T	T	3239	0.0247753	0.0784569	0.752188		PYGL	intronic,3downstream,5upstream	#N/A
rs8006359	0.74	14	51389908	T	C	C	3239	0.00922527	0.0228179	0.686019		PYGL	intronic,3downstream,5upstream	#N/A
rs8005400	0.46	14	51389918	G	A	A	3236	0.00178939	0.026484	0.946136		PYGL	intronic,3downstream,5upstream	#N/A
rs764829372	0.66	14	51390014	TA	T	T	3230	0.0244406	0.0777878	0.753392		PYGL	intronic,5upstream,non-coding	#N/A
rs111845971	0.29	14	51390015	A	T	T	3201	0.232703	0.112615	0.0388754		PYGL	intronic,5upstream,non-coding	#N/A
rs56120861	0.85	14	51390082	T	G	G	3228	0.0425658	0.037284	0.253678		PYGL	intronic,5upstream,non-coding	#N/A
rs8020787	0.49	14	51390132	T	A	A	3235	0.0016129	0.0264805	0.951435		PYGL	intronic,5upstream,non-coding	#N/A
rs55943056	0.49	14	51390173	T	C	C	3235	0.00152183	0.0274194	0.955742		PYGL	intronic,5upstream,non-coding	#N/A
rs149338839	0.8	14	51390495	T	G	G	3239	0.0171104	0.0787496	0.828007		PYGL	intronic,non-coding	#N/A
rs41317304	0.58	14	51390840	C	T	T	3239	-0.065354	0.0655291	0.31868		PYGL	intronic,non-coding intronic	#N/A
rs79809617	0.76	14	51391006	T	C	C	3238	0.0222686	0.0738422	0.762999		PYGL	intronic,non-coding intronic	#N/A
rs6572711	0.82	14	51391256	A	G	G	3235	-0.0082135	0.0246279	0.738776		PYGL	intronic,non-coding intronic	#N/A
rs10130689	0.41	14	51391471	C	T	T	3230	0.011319	0.0309344	0.714461		PYGL	intronic,non-coding intronic	#N/A
rs75747514	0.65	14	51391542	C	T	T	3238	0.0356175	0.0743142	0.63177		PYGL	intronic,non-coding intronic	#N/A
rs1953873	0.6	14	51392833	T	C	C	3230	-0.00230068	0.0287608	0.936247		PYGL	intronic,non-coding intronic	#N/A
rs1953872	0.47	14	51392849	A	G	G	3231	0.00401156	0.0264678	0.879541		PYGL	intronic,non-coding intronic	#N/A
rs11851115	0.8	14	51393033	T	C	C	3229	-0.00677885	0.0246647	0.783457		PYGL	intronic,non-coding intronic	#N/A
rs79026108	0.8	14	51393173	G	A	A	3239	0.0171104	0.0787496	0.828007		PYGL	intronic,non-coding intronic	#N/A
rs151000071	0.7	14	51393316	C	T	T	3239	0.0247753	0.0784569	0.752188		PYGL	intronic,non-coding intronic	#N/A
rs11846857	0.5	14	51393317	A	G	G	3231	0.00312716	0.0264691	0.905961		PYGL	intronic,non-coding intronic	#N/A
rs10149867	0.54	14	51393929	T	C	C	3231	0.00148823	0.0274006	0.956689		PYGL	intronic,non-coding intronic	#N/A
rs10140029	0.4	14	51394069	A	G	G	3229	0.012219	0.0309501	0.693018		PYGL	intronic,non-coding intronic	#N/A
rs116862303	0.65	14	51394267	T	A	A	3239	0.0343757	0.0740721	0.642619		PYGL	intronic,non-coding intronic	#N/A
rs59177738	0.7	14	51394436	A	G	G	3239	0.0247753	0.0784569	0.752188		PYGL	intronic,non-coding intronic	#N/A
rs8022952	0.44	14	51394480	C	T	T	3231	0.00472303	0.0265407	0.85877		PYGL	intronic,non-coding intronic	#N/A
rs79686244	0.66	14	51394606	A	G	G	3239	0.0343757	0.0740721	0.642619		PYGL	intronic,non-coding intronic	#N/A
rs3783275	0.56	14	51394918	T	C	C	3238	-0.00262822	0.0288007	0.927295		PYGL	intronic,non-coding intronic	#N/A
rs3783274	0.56	14	51394991	T	C	C	3238	-0.00262822	0.0288007	0.927295		PYGL	intronic,non-coding intronic	#N/A
rs3783273	0.51	14	51395083	C	T	T	3239	-0.00066512	0.028802	0.981578		PYGL	intronic,non-coding intronic	#N/A
rs3825541	0.51	14	51395205	T	C	C	3239	-0.00066512	0.028802	0.981578		PYGL	intronic,non-coding intronic	#N/A
rs60921942	0.5	14	51395361	T	TATTTTCC	TATTTTCC	3224	-0.00205199	0.0290491	0.94369		PYGL	intronic,non-coding intronic	#N/A
rs11845307	0.54	14	51395384	T	G	G	3239	-0.00219334	0.0288141	0.939328		PYGL	intronic,non-coding intronic	#N/A
rs8009028	0.8	14	51395607	G	C	C	3239	0.0171104	0.0787496	0.828007		PYGL	intronic,non-coding intronic	#N/A
rs55780972	0.54	14	51395610	A	G	G	3239	-0.00219334	0.0288141	0.939328		PYGL	intronic,non-coding intronic	#N/A
rs117048680	0.65	14	51395770	T	C	C	3239	0.0343757	0.0740721	0.642619		PYGL	intronic,non-coding intronic	#N/A
rs56187730	0.59	14	51395855	A	G	G	3238	-0.060592	0.0656814	0.356329		PYGL	intronic,non-coding intronic	#N/A
rs56192413	0.44	14	51395856	T	C	C	3234	0.00205502	0.0274367	0.940299		PYGL	intronic,non-coding intronic	#N/A
rs10133328	0.45	14	51395958	T	G	G	3235	0.00225827	0.0274289	0.934388		PYGL	intronic,non-coding intronic	#N/A
rs10146475	0.36	14	51396016	C	A	A	3237	0.0120923	0.0310125	0.696623		PYGL	intronic,non-coding intronic	#N/A
rs117172592	0.7	14	51396056	C	T	T	3239	0.0247753	0.0784569	0.752188		PYGL	intronic,non-coding intronic	#N/A
rs73286819	0.58	14	51396111	T	G	G	3239	-0.065354	0.0655291	0.31868		PYGL	intronic,non-coding intronic	#N/A
rs11850411	0.59	14	51396381	G	A	A	3238	-0.060592	0.0656814	0.356329		PYGL	intronic,non-coding intronic	#N/A
rs11846533	0.59	14	51396384	T	C	C	3238	-0.060592	0.0656814	0.356329		PYGL	intronic,non-coding intronic	#N/A
rs74051858	0.8	14	51396418	T	C	C	3239	0.0171104	0.0787496	0.828007		PYGL	intronic,non-coding intronic	#N/A
rs11846565	0.56	14	51396508	T	C	C	3238	-0.0656441	0.0655341	0.316574		PYGL	intronic,non-coding intronic	#N/A
rs75503405	0.65	14	51396621	T	A	A	3239	0.0343757	0.0740721	0.642619		PYGL	intronic,non-coding intronic	#N/A
rs12436081	0.36	14	51396627	A	G	G	3234	0.0114703	0.0310315	0.711678		PYGL	intronic,non-coding intronic	#N/A
rs11850468	0.59	14	51396738	C	G	G	3238	-0.060592	0.0656814	0.356329		PYGL	intronic,non-coding intronic	#N/A
rs11851482	0.59	14	51397065	G	A	A	3238	-0.060592	0.0656814	0.356329		PYGL	intronic,non-coding intronic	#N/A
rs11851406	0.59	14	51397071	A	G	G	3238	-0.060592	0.0656814	0.356329		PYGL	intronic,non-coding intronic	#N/A
rs74051859	0.59	14	51397394	A	C	C	3238	-0.060592	0.0656814	0.356329		PYGL	intronic,non-coding intronic	#N/A
rs74051860	0.59	14	51397399	T	C	C	3238	-0.060592	0.0656814	0.356329		PYGL	intronic,non-coding intronic	#N/A
rs377149810	0.6	14	51397645	A	ATT	ATT	3239	-0.065354	0.0655291	0.31868		PYGL	intronic,non-coding intronic	#N/A
rs74051861	0.7	14	51397695	A	C	C	3239	0.0247753	0.0784569	0.752188		PYGL	intronic,non-coding intronic	#N/A
rs11851644	0.58	14	51397852	A	G	G	3239	-0.065354	0.0655291	0.31868		PYGL	intronic,non-coding intronic	#N/A
rs779906677	0.46	14	51397992	AC	A	A	3239	0.00757428	0.0311969	0.808184		PYGL	intronic,non-coding intronic	#N/A
rs11844515	0.59	14	51398580	C	T	T	3238	-0.060592	0.0656814	0.356329		PYGL	intronic,non-coding intronic	#N/A
rs77183091	0.84	14	51398763	T	A	A	3213	0.0616065	0.0935807	0.510377		PYGL	intronic,non-coding intronic	#N/A
rs73286823	0.59	14	51398950	T	A	A	3238	-0.060592	0.0656814	0.356329		PYGL	intronic,non-coding intronic	#N/A
rs12432519	0.31	14	51398966	G	T	T	3224	0.0149087	0.0309275	0.6298		PYGL	intronic,non-coding intronic	#N/A
rs73286825	0.59	14	51399147	T	A	A	3238	-0.0639951	0.0658382	0.331121		PYGL	intronic,non-coding intronic	#N/A
rs74051865	0.7	14	51399223	G	A	A	3239	0.0247753	0.0784569	0.752188		PYGL	intronic,non-coding intronic	#N/A
rs11845548	0.6	14	51399259	C	T	T	3239	-0.0636168	0.0658402	0.334001		PYGL	intronic,non-coding intronic	#N/A
rs8005931	0.58	14	51400081	A	G	G	3220	-0.00187351	0.0248379	0.939878		PYGL	intronic,non-coding intronic	#N/A
rs8006455	0.65	14	51400160	G	A	A	3213	-0.00542906	0.0248422	0.827021		PYGL	intronic,non-coding intronic	#N/A
rs9635221	0.31	14	51400542	T	A	A	3229	0.0153585	0.0292879	0.600037		PYGL	intronic,non-coding intronic	#N/A
rs9635167	0.37	14	51400631	C	T	T	3231	0.0117693	0.0310829	0.704979		PYGL	intronic,non-coding intronic	#N/A
rs74051868	0.7	14	51400837	G	T	T	3239	0.0247753	0.0784569	0.752188		PYGL	intronic,non-coding intronic	#N/A
rs117787218	0.56	14	51400840	G	A	A	3221	-0.096552	0.110069	0.380447		PYGL	intronic,non-coding intronic	#N/A
rs10146041	0.74	14	51401391	G	A	A	3229	-0.018093	0.0497715	0.716239		PYGL	intronic,non-coding intronic	#N/A
rs74692440	0.95	14	51401412	C	T	T	3239	0.0327813	0.0718813	0.648387		PYGL	intronic,non-coding intronic	#N/A
rs12887698	0.83	14	51401526	G	C	C	3229	-0.0120765	0.0498884	0.808741		PYGL	intronic,non-coding intronic	#N/A
rs3818871	0.52	14	51402055	G	A	A	3239	0.00795764	0.0247685	0.748019		PYGL	intronic,non-coding intronic	#N/A
rs12717412	0.84	14	51402426	G	A	A	3230	-0.0062638	0.023043	0.78577		PYGL	intronic,non-coding intronic	#N/A
rs190318845	0.03	14	51402626	C	A	A	3152	0.203542	0.0883096	0.021239	0.0469337	PYGL	intronic,non-coding intronic	#N/A
rs74051869	0.87	14	51402642	A	G	G	3238	0.016945	0.0787605	0.829667		PYGL	intronic,non-coding intronic	#N/A
rs883699	0.84	14	51402761	C	T	T	3229	-0.00684657	0.0230535	0.766496		PYGL	intronic,non-coding intronic	#N/A
rs2356729	0.85	14	51403027	C	A	A	3229	-0.00684657	0.0230535	0.766496		PYGL	intronic,non-coding intronic	#N/A
rs882860	0.71	14	51403503	C	T	T	3227	0.000243098	0.0260943	0.992567		PYGL	intronic,non-coding intronic	#N/A
rs1890707	0.82	14	51403961	C	G	G	3231	-0.0149884	0.0498181	0.763539		PYGL	intronic,non-coding intronic	#N/A
rs746652584	0.72	14	51404133	TAGC	T	T	3226	-0.000265966	0.0260923	0.991868		PYGL	intronic,non-coding intronic	#N/A
rs17123212	0.81	14	51404267	T	C	C	3239	0.0121105	0.0779092	0.876481		PYGL	intronic,non-coding intronic	#N/A
rs17123214	0.81	14	51404589	C	T	T	3239	0.0171104	0.0787496	0.828007		PYGL	intronic,non-coding intronic	#N/A
rs17123216	0.75	14	51405420	C	T	T	3237	0.0176321	0.0740596	0.811834		PYGL	intronic,non-coding intronic	#N/A
rs78120215	0.29	14	51405753	T	A	A	3183	-0.00884582	0.0580936	0.878985		PYGL	intronic,non-coding intronic	#N/A
rs75233172	0.71	14	51405757	T	A	A	3239	0.0247753	0.0784569	0.752188		PYGL	intronic,non-coding intronic	#N/A
rs146240390	0.71	14	51406009	C	T	T	3239	0.0247753	0.0784569	0.752188		PYGL	intronic,non-coding intronic	#N/A
rs7160537	0.96	14	51406534	T	C	C	3239	-0.0124318	0.0232009	0.592111		PYGL	intronic,non-coding intronic	#N/A
rs11420723	0.46	14	51406975	T	TA	TA	3236	-0.0713271	0.0655388	0.276536		PYGL	intronic,non-coding intronic	#N/A
rs1890706	0.91	14	51407580	C	T	T	3203	-0.0163056	0.0242476	0.501339		PYGL	intronic,non-coding intronic	#N/A
rs10143053	0.62	14	51407850	G	T	T	3197	-0.00577129	0.0282228	0.837984		PYGL	intronic,non-coding intronic	#N/A
rs1890705	0.82	14	51407894	C	T	T	3202	-0.013837	0.0239214	0.563011		PYGL	intronic,non-coding intronic	#N/A
rs201723745	0.64	14	51408054	AAAGT	A	A	3193	-0.00820004	0.028261	0.771717		PYGL	intronic,non-coding intronic	#N/A
rs17123232	0.51	14	51408152	C	G	G	3236	-0.0700298	0.0656979	0.286532		PYGL	intronic,non-coding intronic	#N/A
rs72685360	0.41	14	51408318	G	T	T	3239	-0.0654779	0.0458868	0.153693		PYGL	intronic,non-coding intronic	#N/A
rs141605193	0.81	14	51408521	G	A	A	3239	0.0171104	0.0787496	0.828007		PYGL	intronic,non-coding intronic	#N/A
rs7149936	0.7	14	51408758	A	G	G	3210	0.00288505	0.0262843	0.912604		PYGL	intronic,non-coding intronic	#N/A
rs17123235	0.89	14	51408834	A	T	T	3229	-0.00567759	0.0498236	0.909282		PYGL	intronic,non-coding intronic	#N/A
rs139287287	0.71	14	51409308	G	C	C	3232	0.0192113	0.075262	0.798539		PYGL	intronic,non-coding intronic	#N/A
rs8014291	0.38	14	51410178	T	G	G	2762	0.0218244	0.0257068	0.39597		PYGL	intronic,non-coding intronic	#N/A
rs78969210	0.66	14	51410305	G	A	A	3237	0.0209301	0.0755097	0.781656		PYGL	intronic,non-coding intronic	#N/A
rs17123242	0.57	14	51410518	G	A	A	3239	0.021893	0.0546839	0.688922		PYGL	intronic,non-coding intronic	#N/A
rs74051873	0.57	14	51410596	T	C	C	3229	-0.0678145	0.0662427	0.306041		PYGL	intronic,non-coding intronic	#N/A
rs77316189	0.79	14	51410969	G	A	A	3239	-0.06197	0.0649418	0.340034		PYGL	non-coding,coding syn	#N/A
rs17123244	0.58	14	51411029	A	G	G	3183	0.0313309	0.058207	0.590431		PYGL	non-coding,coding syn	#N/A
rs67490748	0.67	14	51411248	T	C	C	3063	-0.00909647	0.0442005	0.836961		PYGL	5upstream,5utr	#N/A
rs2297891	0.58	14	51411375	G	T	T	3155	0.0361987	0.0596866	0.54424		PYGL	5upstream,5utr	#N/A
rs7148581	0.49	14	90863203	G	T	T	3169	0.0245772	0.0261782	0.347884		CALM1	intronic,5upstream	#N/A
rs12885713	0.98	14	90863357	C	T	C	3166	-0.000826836	0.0226844	0.970926		CALM1	intronic,5upstream,5utr	#N/A
rs12886342	0.54	14	90863489	G	A	G	3239	-0.0234463	0.0359261	0.514044		CALM1	intronic,5upstream,non-coding,5utr	#N/A
rs12886752	0.9	14	90863870	C	T	C	3170	0.00915336	0.0233647	0.695262		CALM1	intronic,5upstream,non-coding intronic	#N/A
rs55995751	0.48	14	90864356	C	T	T	3065	0.0397824	0.0797394	0.617882		CALM1	intronic,5upstream,non-coding intronic,non-coding	#N/A
rs61989064	0.57	14	90864418	A	C	A	3238	-0.024142	0.0360222	0.50278		CALM1	intronic,5upstream,non-coding intronic,non-coding	#N/A
rs7155325	0.46	14	90864547	G	A	A	3168	0.0220641	0.0264641	0.404492		CALM1	intronic,5upstream,non-coding intronic,non-coding	#N/A
rs7156456	0.57	14	90864608	T	G	T	3239	-0.0239666	0.0360168	0.505824		CALM1	non-coding,5utr,5upstream,non-coding intronic,intronic	#N/A
rs2300496	0.99	14	90864848	C	A	C	3166	0.000488327	0.0227065	0.982843		CALM1	intronic,5upstream,non-coding intronic,non-coding	#N/A
rs2300497	0.48	14	90865283	T	C	T	3236	-0.0281093	0.0356184	0.430065		CALM1	non-coding,3downstream,5upstream,non-coding intronic,intronic	#N/A
rs2300498	0.5	14	90865462	C	G	C	3236	-0.0192853	0.0363393	0.595662		CALM1	non-coding,3downstream,5upstream,non-coding intronic,intronic	#N/A
rs2300499	0.82	14	90865548	C	G	G	3230	-0.0133599	0.0464914	0.773854		CALM1	non-coding,3downstream,5upstream,non-coding intronic,intronic	#N/A
rs41304357	0.47	14	90865627	T	C	C	3169	0.022784	0.0264621	0.389301		CALM1	non-coding,3downstream,5upstream,non-coding intronic,intronic	#N/A
rs2300500	0.99	14	90865717	G	C	G	3166	0.00128583	0.0226712	0.954775		CALM1	non-coding,3downstream,5upstream,non-coding intronic,intronic	#N/A
rs2300501	0.82	14	90865815	C	G	G	3230	-0.0133599	0.0464914	0.773854		CALM1	non-coding,3downstream,5upstream,non-coding intronic,intronic	#N/A
rs2268433	0.93	14	90866346	C	T	C	3167	0.00835884	0.0234019	0.720976		CALM1	non-coding,3downstream,5upstream,non-coding intronic,intronic	#N/A
rs2300502	0.57	14	90868442	G	A	A	3237	-0.0164098	0.036785	0.655554		CALM1	intronic,3downstream,5upstream,non-coding intronic	#N/A
rs34825576	0.41	14	90868665	A	G	G	3239	-0.0273667	0.0472441	0.562453		CALM1	intronic,3downstream,5upstream,non-coding intronic	#N/A
rs9646173	0.54	14	90869110	C	T	T	3168	0.016971	0.0261992	0.517183		CALM1	intronic,3downstream,5upstream,non-coding intronic	#N/A
rs3213718	0.83	14	90869913	C	T	C	3156	0.00642665	0.0229363	0.779346		CALM1	intronic,3downstream,5upstream,non-coding intronic	#N/A
rs3729787	0.086	14	90870118	G	A	A	3239	-0.0990068	0.0847621	0.242871		CALM1	intronic,5upstream,non-coding intronic,non-coding	#N/A
rs5871	0.71	14	90871478	T	C	C	3219	-0.00422397	0.0430744	0.921889		CALM1	3utr,3downstream	#N/A
rs35149335	0.84	14	90871914	C	CT	C	1868	-0.0148357	0.031234	0.634853		CALM1	3utr,3downstream	#N/A
rs1059296	0.66	14	90872143	A	G	G	3239	0.00330386	0.108601	0.975732		CALM1	3utr,3downstream	#N/A
rs3814845	0.6	14	90872505	C	G	G	3224	0.0357259	0.0463599	0.440988		CALM1	3utr,3downstream	#N/A
rs3814843	0.15	14	90873013	T	G	G	3232	-0.078478	0.058138	0.177157	0.205129	CALM1	3utr,3downstream	#N/A
rs3179089	0.89	14	90873412	C	G	C	3124	-0.000913595	0.0227042	0.967905		CALM1	3utr,3downstream	#N/A
rs1058903	0.72	14	90873798	C	T	T	3217	0.0204295	0.0418299	0.625303		CALM1	3utr,3downstream	#N/A
rs7498094	0.28	15	68486097	C	T	C	3188	-0.00313702	0.022074	0.886999		CALML4	3utr,3downstream	#N/A
rs140711847	0.41	15	68486144	T	TAAAATCAATACAAATCTTTTATTA	TAAAATCAATACAAATCTTTTATTA	3213	-0.0723802	0.0646372	0.262886		CALML4	3utr,non-coding	#N/A
rs140565947	0.27	15	68486722	CT	C	CT	2938	0.00266543	0.0232386	0.908692		CALML4	intronic,non-coding intronic	#N/A
rs34813493	0.72	15	68486740	T	A	A	2792	0.00510027	0.0271023	0.850744		CALML4	intronic,non-coding intronic	#N/A
rs11071985	0.73	15	68486741	A	T	T	3141	0.00195599	0.0402042	0.9612		CALML4	intronic,non-coding intronic	#N/A
rs149887963	0.88	15	68486849	G	A	A	3191	-0.021284	0.0608146	0.726375		CALML4	intronic,non-coding intronic	#N/A
rs144882330	0.88	15	68486862	C	T	T	3190	-0.0187986	0.0609432	0.757752		CALML4	intronic,non-coding intronic	#N/A
rs35301423	0.2	15	68487271	T	TA	TA	2453	-0.0152602	0.0255277	0.550036		CALML4	intronic,non-coding intronic	#N/A
rs10518759	0.33	15	68487692	G	A	A	3212	0.0173397	0.0436922	0.691497		CALML4	intronic,3downstream,non-coding intronic	#N/A
rs753500688	0.14	15	68489485	CAG	C	CAG	3215	0.00905673	0.0222093	0.683455		CALML4	intronic,3downstream,non-coding intronic	#N/A
rs3743089	0.14	15	68490495	C	A	C	3208	0.0105666	0.0222586	0.635018		CALML4	intronic,5upstream	#N/A
rs11855587	0.23	15	68490957	A	G	G	3215	0.0038711	0.0224547	0.863137		CALML4	intronic,5upstream	#N/A
rs756889025	0.91	15	68491073	AATAGTTTTTCTAAAAACTATTGC	A	A	3185	0.0112086	0.0271415	0.679658		CALML4	intronic,5upstream	#N/A
rs35964710	0.49	15	68491760	G	A	A	3219	-0.0150932	0.0532222	0.776745		CALML4	intronic,5upstream	#N/A
rs11071986	0.16	15	68492028	G	A	G	3208	0.00815149	0.0222588	0.714229		CALML4	intronic,5upstream,5utr	#N/A
rs11635988	0.087	15	68492262	A	G	A	3182	0.0153997	0.0223444	0.49075		CALML4	intronic,5utr	#N/A
rs938640	0.13	15	68493748	G	A	G	3216	0.00801241	0.0222216	0.718446		CALML4	intronic,5upstream	#N/A
rs11635464	0.16	15	68494982	T	C	C	2260	-0.0263043	0.0268234	0.326872		CALML4	intronic	#N/A
rs138357810	0.54	15	68495405	G	A	A	3237	-0.0710766	0.0959535	0.458905		CALML4	intronic	#N/A
rs11630382	0.21	15	68495584	A	G	A	3217	0.00390548	0.0224378	0.861831		CALML4	intronic	#N/A
rs148681532	0.27	15	68495604	T	G	G	3227	-0.0813266	0.0742908	0.273728	0.273728	CALML4	intronic	#N/A
rs11071987	0.23	15	68495754	C	T	C	3217	0.00281932	0.0224414	0.900032		CALML4	intronic	#N/A
rs11071988	0.14	15	68495852	A	C	A	3217	0.00798315	0.0222196	0.719406		CALML4	intronic	#N/A
rs11071991	0.19	15	68498052	T	C	T	3231	0.0062066	0.0223841	0.781585		CALML4	5upstream,5utr	#N/A
rs139477369	0.91	15	68498057	C	CA	CA	3235	-0.0151528	0.0543094	0.780255		CALML4	5upstream,5utr	#N/A
rs567119084	0.41	16	30760361	G	C	C	2888	0.0326106	0.0723402	0.652171		PHKG2	non-coding intronic	#N/A
rs368728198	0.74	16	30760364	G	C	C	2589	-0.0140517	0.0251187	0.575928		PHKG2	non-coding intronic	#N/A
rs370871117	0.89	16	30760367	G	C	C	2587	-0.0116501	0.0250877	0.642417		PHKG2	non-coding intronic	#N/A
rs28436836	0.53	16	30760412	C	G	C	2121	0.053358	0.0273874	0.0515155		PHKG2	non-coding intronic	#N/A
rs147345160	0.035	16	30760525	G	GGT	G	2611	-0.108472	0.0509053	0.0331936		PHKG2	non-coding intronic	#N/A
16:30761285_CA_C	0.45	16	30761285	CA	C	C	3236	0.0187745	0.0267852	0.483397		PHKG2	#N/A	#N/A
rs535247818	0.46	16	30761534	T	TA	TA	3236	-0.048389	0.0654538	0.459788		PHKG2	non-coding intronic	#N/A
rs370270999	0.37	16	30763556	T	TA	TA	2477	-0.0898922	0.0470328	0.0560859		PHKG2	intronic,3downstream,5upstream,non-coding intronic	#N/A
rs71374033	0.43	16	30764361	A	AT	A	3207	-0.00259184	0.0249526	0.917279		PHKG2	non-coding,3downstream,5upstream,non-coding intronic,intronic	#N/A
rs79331668	0.26	16	30766086	A	T	T	3230	-0.177273	0.0829542	0.0326733	0.0552933	PHKG2	intronic,3downstream,non-coding intronic	#N/A
rs11645367	0.17	16	30770074	C	T	T	3239	-0.0136311	0.034095	0.689331		PHKG2	intronic,3downstream,3utr	#N/A
rs62622830	0.48	16	30770950	T	C	C	3234	0.0173523	0.0267776	0.517022		PHKG2	intronic,3utr	Tolerated
rs118009517	0.81	16	47500258	G	A	A	3210	-0.124907	0.114673	0.276128		PHKB	intronic,non-coding intronic	#N/A
rs144354650	0.99	16	47501133	T	C	C	3234	0.00979983	0.0955336	0.918303		PHKB	intronic,non-coding intronic	#N/A
rs16945372	0.82	16	47503173	A	G	G	3239	0.0185198	0.0558302	0.740125		PHKB	intronic,non-coding intronic	#N/A
rs11861008	0.8	16	47503647	G	A	A	3238	0.018773	0.055834	0.73672		PHKB	intronic,non-coding intronic	#N/A
rs11648954	0.21	16	47504340	A	T	T	3230	-0.0399686	0.0407537	0.326796		PHKB	intronic,non-coding intronic	#N/A
rs8051415	0.83	16	47506961	T	G	G	3237	0.0184106	0.0558485	0.741683		PHKB	intronic,non-coding intronic	#N/A
rs117409062	0.33	16	47508540	C	T	T	3239	-0.00187036	0.0839912	0.982235		PHKB	intronic,non-coding intronic	#N/A
rs7200554	0.82	16	47509298	C	T	T	3239	0.0185198	0.0558302	0.740125		PHKB	intronic,non-coding intronic	#N/A
rs73547290	0.82	16	47510182	G	A	A	3239	0.0185198	0.0558302	0.740125		PHKB	intronic,non-coding intronic	#N/A
rs28566542	0.82	16	47510613	A	C	C	3239	0.0185198	0.0558302	0.740125		PHKB	intronic,non-coding intronic	#N/A
rs9328592	0.82	16	47511323	G	A	A	3239	0.0185198	0.0558302	0.740125		PHKB	intronic,non-coding intronic	#N/A
rs72800657	0.92	16	47512691	T	C	C	3239	0.0135312	0.0714631	0.849834		PHKB	intronic,non-coding intronic	#N/A
rs16945379	0.82	16	47512807	A	T	T	3239	0.0185198	0.0558302	0.740125		PHKB	intronic,non-coding intronic	#N/A
rs149356564	0.42	16	47513282	C	G	G	3228	-0.00247719	0.0938303	0.978939		PHKB	intronic,non-coding intronic	#N/A
rs75546191	0.41	16	47516126	C	T	T	3232	0.00931791	0.0778318	0.904714		PHKB	intronic,non-coding intronic	#N/A
rs116970146	0.94	16	47517808	A	G	G	3230	0.0348984	0.0949059	0.713109		PHKB	intronic,non-coding intronic	#N/A
rs75135282	0.24	16	47519302	A	G	G	3234	-0.0438401	0.0323066	0.174876		PHKB	intronic,non-coding intronic	#N/A
rs16945382	0.82	16	47521171	T	G	G	3239	0.0185198	0.0558302	0.740125		PHKB	intronic,non-coding intronic	#N/A
rs80136363	0.33	16	47523736	T	G	G	3235	-0.0173603	0.0456789	0.703933		PHKB	intronic,non-coding intronic	#N/A
rs117167193	0.029	16	47524083	G	A	A	3237	-0.196625	0.0660934	0.00295205	0.0346137	PHKB	intronic,non-coding intronic	#N/A
rs73547296	0.78	16	47526633	C	T	T	3234	0.0293676	0.0680613	0.666143		PHKB	intronic,non-coding intronic	#N/A
rs75881975	0.78	16	47526756	C	T	T	3234	0.0293676	0.0680613	0.666143		PHKB	intronic,non-coding intronic	#N/A
rs12931879	0.5	16	47526819	C	T	T	3233	0.00654951	0.0227136	0.773096		PHKB	intronic,non-coding intronic	#N/A
rs55717385	0.23	16	47527101	C	T	T	3231	-0.0427624	0.031905	0.18024		PHKB	intronic,non-coding intronic	#N/A
rs13334342	0.82	16	47530430	T	C	C	3239	0.0185198	0.0558302	0.740125		PHKB	intronic,non-coding intronic	#N/A
rs148526692	0.77	16	47532315	A	G	G	3234	-0.0331107	0.0737027	0.653284		PHKB	intronic,5upstream,non-coding intronic	#N/A
rs7185915	0.82	16	47535252	C	T	T	3239	0.0185198	0.0558302	0.740125		PHKB	intronic,3downstream,non-coding intronic	#N/A
rs17738933	0.74	16	47536914	T	C	C	3229	-0.0146327	0.0832641	0.860511		PHKB	coding *syn,non-coding,non-coding intronic,coding syn	#N/A
rs12149656	0.18	16	47538010	A	G	G	3239	0.0427632	0.0410283	0.297357		PHKB	intronic,non-coding intronic	#N/A
rs56404231	0.05	16	47538117	G	A	A	3236	-0.204783	0.0709633	0.00393061		PHKB	intronic,non-coding intronic	#N/A
rs146826685	0.43	16	47543748	T	TG	TG	3238	0.0229724	0.0468613	0.62401		PHKB	intronic,non-coding intronic	#N/A
rs16945387	0.42	16	47544697	A	G	G	3233	0.0265022	0.0470735	0.573477		PHKB	intronic,non-coding intronic	#N/A
rs9933052	0.82	16	47546113	C	G	G	3239	0.0185198	0.0558302	0.740125		PHKB	intronic,3downstream,non-coding intronic	#N/A
rs9926490	0.82	16	47547607	A	G	G	3239	0.0185198	0.0558302	0.740125		PHKB	intronic,3downstream,non-coding intronic	#N/A
rs142078611	0.23	16	47547747	A	G	G	3186	0.00757093	0.0775006	0.922186		PHKB	intronic,non-coding intronic	#N/A
rs141833599	0.75	16	47548051	G	A	A	3232	-0.0107032	0.0648715	0.868962		PHKB	intronic,non-coding intronic	#N/A
rs73549309	0.82	16	47548254	C	T	T	3239	0.0185198	0.0558302	0.740125		PHKB	intronic,non-coding intronic	#N/A
rs56257827	0.58	16	47549473	G	T	T	3239	-0.10276	0.109255	0.347008		PHKB	coding *nonsyn,coding nonsyn,non-coding intronic,non-coding	Deleterious
rs78297758	0.2	16	47549597	G	A	A	3236	0.059247	0.0437235	0.1755		PHKB	intronic,non-coding intronic	#N/A
rs116923583	0.17	16	47550308	A	C	C	3224	-0.0810192	0.0626967	0.196367		PHKB	intronic,non-coding intronic	#N/A
rs187431816	0.87	16	47555554	G	A	A	3208	0.0115263	0.0945852	0.903016		PHKB	intronic,non-coding intronic	#N/A
rs28844885	0.82	16	47557388	T	G	G	3239	0.0185198	0.0558302	0.740125		PHKB	intronic,non-coding intronic	#N/A
rs79794917	0.32	16	47557778	T	A	A	3209	-0.00496895	0.0484876	0.918383		PHKB	intronic,non-coding intronic	#N/A
rs73549315	0.82	16	47558800	A	G	G	3239	0.0185198	0.0558302	0.740125		PHKB	intronic,non-coding intronic	#N/A
rs73549319	0.82	16	47562092	A	C	C	3239	0.0185198	0.0558302	0.740125		PHKB	intronic,non-coding intronic	#N/A
rs11450311	0.44	16	47562607	C	CT	C	2421	0.0441819	0.0290467	0.128375		PHKB	intronic,non-coding intronic	#N/A
rs28482463	0.79	16	47563801	G	A	A	3237	0.0224018	0.0559331	0.688808		PHKB	intronic,non-coding intronic	#N/A
rs73549387	0.81	16	47565165	A	T	T	3236	0.0196309	0.0560335	0.726104		PHKB	intronic,non-coding intronic	#N/A
rs4491526	0.95	16	47566785	T	C	C	3239	0.0272828	0.0872181	0.754444		PHKB	intronic,non-coding intronic	#N/A
rs147903957	0.93	16	47568842	A	T	T	3154	0.089717	0.103128	0.384391		PHKB	intronic,non-coding intronic	#N/A
rs11862096	0.82	16	47569732	C	T	T	3239	0.0185198	0.0558302	0.740125		PHKB	intronic,non-coding intronic	#N/A
rs796604567	0.82	16	47571813	C	CTCTT	CTCTT	3239	0.0185198	0.0558302	0.740125		PHKB	intronic,non-coding intronic	#N/A
rs75259384	0.82	16	47573357	A	G	G	3239	0.0185198	0.0558302	0.740125		PHKB	intronic,non-coding intronic	#N/A
rs113070200	0.51	16	47576575	C	T	T	3229	0.00500922	0.0227026	0.825382		PHKB	intronic,non-coding intronic	#N/A
rs7196244	0.82	16	47577668	A	G	G	3239	0.0185198	0.0558302	0.740125		PHKB	intronic,non-coding intronic	#N/A
rs149389892	0.83	16	47579412	C	T	T	3233	0.00711877	0.0579667	0.902267		PHKB	intronic,non-coding intronic	#N/A
rs111840131	0.82	16	47579635	C	T	T	3233	0.00711877	0.0579667	0.902267		PHKB	intronic,non-coding intronic	#N/A
rs139552111	0.21	16	47579820	C	T	T	3208	-0.0378715	0.0415429	0.362035		PHKB	intronic,non-coding intronic	#N/A
rs11247408	0.52	16	47579882	T	G	G	3234	0.00570221	0.0226836	0.801536		PHKB	intronic,non-coding intronic	#N/A
rs79987506	0.34	16	47580059	A	G	G	3229	-0.0560817	0.0555549	0.312819		PHKB	intronic,non-coding intronic	#N/A
rs78566472	0.1	16	47582945	C	T	T	3235	-0.090665	0.0569762	0.111645		PHKB	intronic,3downstream,non-coding intronic	#N/A
rs7194249	0.82	16	47583872	A	G	G	3239	0.0185198	0.0558302	0.740125		PHKB	intronic,3downstream,non-coding intronic	#N/A
rs139663702	0.7	16	47585874	T	C	C	3228	-0.0639411	0.0701363	0.362011		PHKB	intronic,non-coding intronic	#N/A
rs8051273	0.82	16	47586279	T	A	A	3239	0.0185198	0.0558302	0.740125		PHKB	intronic,non-coding intronic	#N/A
rs142046938	0.65	16	47586399	G	T	T	3238	-0.0535517	0.107015	0.616819		PHKB	intronic,non-coding intronic	#N/A
rs2111226	0.8	16	47587250	G	T	T	3239	0.0212863	0.0557404	0.702573		PHKB	intronic,non-coding intronic	#N/A
rs143634353	0.82	16	47590391	C	T	T	3239	0.0185198	0.0558302	0.740125		PHKB	intronic,non-coding intronic	#N/A
rs532289751	0.97	16	47590550	A	G	G	3233	-0.000394605	0.0950333	0.996687		PHKB	intronic,non-coding intronic	#N/A
rs56385141	0.24	16	47591064	A	G	G	3231	-0.0485334	0.0325802	0.136411		PHKB	intronic,non-coding intronic	#N/A
rs9797024	0.85	16	47591172	A	C	C	3202	0.0124949	0.0224384	0.577667		PHKB	intronic,non-coding intronic	#N/A
rs180892194	0.92	16	47591324	C	A	A	3227	0.0165865	0.0729688	0.820197		PHKB	intronic,non-coding intronic	#N/A
rs77274606	0.41	16	47594444	A	G	G	3146	-0.0173306	0.0488075	0.722552		PHKB	intronic,non-coding intronic	#N/A
rs13332953	0.82	16	47594583	T	G	G	3239	0.0185198	0.0558302	0.740125		PHKB	intronic,non-coding intronic	#N/A
rs139515421	0.82	16	47594644	A	AT	AT	3239	0.0185198	0.0558302	0.740125		PHKB	intronic,non-coding intronic	#N/A
rs16945408	0.82	16	47595005	A	G	G	3239	0.0185198	0.0558302	0.740125		PHKB	intronic,non-coding intronic	#N/A
rs1200995	0.51	16	47595100	G	A	A	3232	0.00629264	0.0227198	0.781823		PHKB	intronic,non-coding intronic	#N/A
rs9936361	0.82	16	47596599	A	G	G	3239	0.0185198	0.0558302	0.740125		PHKB	intronic,non-coding intronic	#N/A
rs73551204	0.82	16	47597485	G	A	A	3239	0.0185198	0.0558302	0.740125		PHKB	intronic,non-coding intronic	#N/A
rs77026829	0.2	16	47598370	G	A	A	3238	0.0616696	0.0436394	0.157705		PHKB	intronic,non-coding intronic	#N/A
rs117340221	0.45	16	47598734	A	G	G	3237	-0.0202021	0.0678759	0.766002		PHKB	intronic,non-coding intronic	#N/A
rs78236687	0.75	16	47598882	T	C	C	3177	0.0227472	0.0556693	0.682852		PHKB	intronic,non-coding intronic	#N/A
rs12921481	0.18	16	47604877	T	C	C	3239	-0.0636679	0.0510399	0.212336		PHKB	intronic,non-coding intronic	#N/A
rs11863178	0.82	16	47605411	C	T	T	3239	0.0185198	0.0558302	0.740125		PHKB	intronic,non-coding intronic	#N/A
rs60200500	0.83	16	47605854	G	A	A	3239	0.0185198	0.0558302	0.740125		PHKB	intronic,non-coding intronic	#N/A
rs112321255	0.83	16	47607833	A	AT	AT	3239	0.0185198	0.0558302	0.740125		PHKB	intronic,non-coding intronic	#N/A
rs117537695	0.72	16	47608092	A	G	G	3229	-0.0477394	0.0756721	0.528169		PHKB	intronic,non-coding intronic	#N/A
rs12922960	0.53	16	47608247	G	C	G	3233	0.00579391	0.0226863	0.798437		PHKB	intronic,non-coding intronic	#N/A
rs7197659	0.82	16	47608833	C	G	G	3239	0.0185198	0.0558302	0.740125		PHKB	intronic,non-coding intronic	#N/A
rs12929059	0.1	16	47609185	C	G	G	3237	-0.0882302	0.0567636	0.1202		PHKB	intronic,non-coding intronic	#N/A
rs35331280	0.15	16	47611505	T	C	C	3239	-0.0634805	0.0504439	0.208324		PHKB	intronic,non-coding intronic	#N/A
rs1585960	0.57	16	47611906	G	C	G	3239	-0.0664295	0.111697	0.552064		PHKB	intronic,non-coding intronic	#N/A
rs9935427	0.82	16	47612299	G	A	A	3239	0.0185198	0.0558302	0.740125		PHKB	intronic,non-coding intronic	#N/A
rs7199696	0.82	16	47613018	G	A	A	3239	0.0185198	0.0558302	0.740125		PHKB	intronic,non-coding intronic	#N/A
rs118059648	0.52	16	47615524	T	A	A	3199	-0.0081128	0.0634085	0.898201		PHKB	intronic,non-coding intronic	#N/A
rs113256392	0.82	16	47617482	A	AT	AT	3239	0.0185198	0.0558302	0.740125		PHKB	intronic,non-coding intronic	#N/A
rs13332058	0.8	16	47617618	A	T	T	3239	0.0212863	0.0557404	0.702573		PHKB	intronic,non-coding intronic	#N/A
rs73551214	0.82	16	47620163	T	C	C	3239	0.0185198	0.0558302	0.740125		PHKB	intronic,non-coding intronic	#N/A
rs16945430	0.82	16	47620731	A	G	G	3239	0.0185198	0.0558302	0.740125		PHKB	intronic,non-coding intronic	#N/A
rs117129250	0.025	16	47621339	T	C	C	3226	-0.23714	0.0938218	0.0115335		PHKB	intronic,non-coding intronic	#N/A
rs56268318	0.82	16	47621573	G	C	C	3239	0.0185198	0.0558302	0.740125		PHKB	intronic,non-coding intronic	#N/A
rs116974068	0.42	16	47622530	T	G	G	3223	-0.0485282	0.056814	0.39308		PHKB	intronic,3downstream,non-coding intronic	#N/A
rs28597108	0.82	16	47626747	T	C	C	3239	0.0185198	0.0558302	0.740125		PHKB	intronic,3downstream,5upstream	#N/A
rs146578432	0.78	16	47627174	A	AAG	AAG	3236	0.0159197	0.0559367	0.775968		PHKB	intronic,5upstream	#N/A
rs721649	0.23	16	47627251	G	T	T	3217	-0.0410779	0.0336852	0.222758		PHKB	intronic,5upstream	#N/A
rs117536391	0.17	16	47630455	G	T	T	3234	0.113846	0.0938584	0.225237		PHKB	intronic,non-coding intronic	#N/A
rs12445959	0.78	16	47630539	T	C	C	3239	-0.0238562	0.0374763	0.524451		PHKB	intronic,non-coding intronic	#N/A
rs149902442	0.37	16	47634854	C	T	T	3228	-0.0368195	0.0942698	0.696137		PHKB	intronic	#N/A
rs73551221	0.82	16	47635289	T	C	C	3239	0.0185198	0.0558302	0.740125		PHKB	intronic	#N/A
rs113372041	0.82	16	47635531	G	A	A	3239	0.0185198	0.0558302	0.740125		PHKB	intronic	#N/A
rs73551224	0.82	16	47636213	G	T	T	3239	0.0185198	0.0558302	0.740125		PHKB	intronic	#N/A
rs12325573	0.97	16	47636656	G	C	C	3239	0.011634	0.0223583	0.602859		PHKB	intronic	#N/A
rs76163202	0.19	16	47637005	A	G	G	3213	0.0705826	0.0449191	0.116205		PHKB	intronic	#N/A
rs150532600	0.78	16	47637445	C	T	T	3235	-0.0710909	0.0693688	0.305523		PHKB	intronic	#N/A
rs73551228	0.82	16	47638026	C	G	G	3239	0.0185198	0.0558302	0.740125		PHKB	intronic	#N/A
rs73551230	0.83	16	47638634	C	T	T	3238	0.0164771	0.0562165	0.769464		PHKB	intronic	#N/A
rs11861826	0.82	16	47641938	T	G	G	3239	0.0185198	0.0558302	0.740125		PHKB	intronic	#N/A
rs139068656	1	16	47644003	A	G	G	3232	0.0152446	0.0814697	0.851579		PHKB	intronic	#N/A
rs76483165	0.63	16	47645801	T	C	C	3239	-0.0493905	0.0733682	0.500876		PHKB	intronic	#N/A
rs73551233	0.82	16	47647244	T	C	C	3239	0.0185198	0.0558302	0.740125		PHKB	intronic	#N/A
rs79153669	0.44	16	47648755	C	T	T	3225	-0.0262685	0.0793092	0.740503		PHKB	intronic	#N/A
rs12445738	0.52	16	47652580	G	C	G	3237	-0.0667842	0.111702	0.549962		PHKB	intronic	#N/A
rs16945438	0.82	16	47653121	C	T	T	3239	0.0185198	0.0558302	0.740125		PHKB	intronic,3utr	#N/A
rs8061440	0.82	16	47654801	T	A	A	3239	0.0185198	0.0558302	0.740125		PHKB	intronic,3downstream	#N/A
rs17739525	0.69	16	47656172	T	G	G	3184	0.00205149	0.0237811	0.931261		PHKB	intronic	#N/A
rs73551238	0.82	16	47657051	C	G	G	3239	0.0185198	0.0558302	0.740125		PHKB	intronic	#N/A
rs16945443	0.81	16	47658193	A	G	G	3217	0.0295688	0.0579779	0.610085		PHKB	intronic	#N/A
rs75457345	0.065	16	47659360	C	G	G	3233	-0.214206	0.072837	0.00329596		PHKB	intronic	#N/A
rs11862281	0.82	16	47660034	T	C	C	3239	0.0185198	0.0558302	0.740125		PHKB	intronic	#N/A
rs73534789	0.82	16	47660249	A	C	C	3239	0.0185198	0.0558302	0.740125		PHKB	intronic	#N/A
rs2880205	0.82	16	47661871	G	T	T	3239	0.0185198	0.0558302	0.740125		PHKB	intronic	#N/A
rs2341961	0.82	16	47662170	G	A	A	3239	0.0185198	0.0558302	0.740125		PHKB	intronic	#N/A
rs13330510	0.82	16	47662595	C	T	T	3239	0.0185198	0.0558302	0.740125		PHKB	intronic	#N/A
rs12929949	0.24	16	47663411	T	C	C	3235	-0.0643461	0.0507174	0.204633		PHKB	intronic	#N/A
rs146861691	0.27	16	47663851	C	T	T	3233	0.0575734	0.0874035	0.51013		PHKB	intronic	#N/A
rs10521162	0.82	16	47665148	T	C	C	3239	0.0185198	0.0558302	0.740125		PHKB	intronic	#N/A
rs61053970	0.82	16	47669673	G	T	T	3239	0.0185198	0.0558302	0.740125		PHKB	intronic	#N/A
rs117954251	0.45	16	47670785	C	T	T	3238	-0.0199966	0.0678684	0.768289		PHKB	intronic	#N/A
rs145105466	0.99	16	47671448	C	T	T	3232	0.0152446	0.0814697	0.851579		PHKB	intronic	#N/A
rs16942513	0.83	16	47672479	T	A	A	3239	0.0185198	0.0558302	0.740125		PHKB	intronic	#N/A
rs73534794	0.87	16	47673310	G	A	A	3236	0.00879564	0.0561829	0.875606		PHKB	intronic	#N/A
rs149322094	0.77	16	47673769	T	C	C	3223	0.00781437	0.0668009	0.906883		PHKB	intronic	#N/A
rs145144254	0.8	16	47674395	A	T	T	3237	-0.0499424	0.0683933	0.465306		PHKB	intronic	#N/A
rs113684062	0.0071	16	47674627	G	A	A	3217	0.184267	0.0737088	0.0124713		PHKB	intronic	#N/A
rs78188372	0.43	16	47677040	G	A	A	3239	-0.0179226	0.0675154	0.790672		PHKB	intronic	#N/A
rs112253802	0.13	16	47679337	A	G	G	3197	0.131933	0.0695064	0.0577686		PHKB	intronic	#N/A
rs1973217	0.89	16	47681432	G	A	A	3236	0.00879564	0.0561829	0.875606		PHKB	intronic	#N/A
rs71382703	0.19	16	47681964	G	C	C	3236	-0.0506304	0.0512091	0.322884		PHKB	intronic	#N/A
rs780360820	0.85	16	47683620	AGCT	A	A	3239	0.0185198	0.0558302	0.740125		PHKB	intronic,5upstream	#N/A
rs200884696	0.81	16	47684686	TATTA	T	T	3196	0.00350247	0.0224353	0.875953		PHKB	intronic,5upstream	#N/A
rs72800679	0.58	16	47690437	G	C	C	3231	-0.00709381	0.0426376	0.867873		PHKB	intronic,non-coding intronic	#N/A
rs16945460	0.85	16	47690853	T	C	C	3239	0.0185198	0.0558302	0.740125		PHKB	intronic,non-coding intronic	#N/A
rs72800682	0.11	16	47692412	G	A	A	3239	0.0491939	0.0449491	0.273846		PHKB	intronic,non-coding intronic	#N/A
rs34214869	0.86	16	47692556	A	G	G	3238	-0.0313367	0.0831949	0.706446		PHKB	intronic,5upstream,non-coding intronic	#N/A
rs36066227	0.71	16	47692720	A	AGT	AGT	2515	-0.00266555	0.027805	0.923635		PHKB	intronic,5upstream,non-coding intronic	#N/A
rs7195074	0.85	16	47694821	G	T	T	3239	0.0185198	0.0558302	0.740125		PHKB	intronic,non-coding intronic	#N/A
rs8054582	0.85	16	47695459	G	A	A	3239	0.0185198	0.0558302	0.740125		PHKB	intronic,non-coding intronic	#N/A
rs1200968	0.56	16	47696449	G	A	G	3239	-0.0664295	0.111697	0.552064		PHKB	intronic,non-coding intronic	#N/A
rs16945474	0.8	16	47697618	A	G	G	3239	0.0201537	0.055024	0.714187		PHKB	5upstream,coding nonsyn,non-coding	Tolerated
rs72800685	0.67	16	47698476	G	A	A	3207	0.0386027	0.0362199	0.286601		PHKB	intronic,3downstream,5upstream	#N/A
rs1011532	0.83	16	47698716	T	A	A	3239	0.0218554	0.055466	0.693583		PHKB	intronic,3downstream,non-coding	#N/A
rs142670293	0.9	16	47701199	A	G	G	3223	-0.00263335	0.103617	0.979726		PHKB	intronic,non-coding intronic	#N/A
rs116919920	0.93	16	47701918	A	G	G	3239	-0.0467707	0.0706733	0.508155		PHKB	intronic,non-coding intronic	#N/A
rs17740045	0.66	16	47706399	A	G	G	3237	-0.00976685	0.0660969	0.882537		PHKB	intronic,non-coding intronic	#N/A
rs73536906	0.85	16	47707330	G	A	A	3238	0.0144942	0.0559181	0.795494		PHKB	intronic,non-coding intronic	#N/A
rs147100723	0.03	16	47708063	A	G	G	3228	0.193868	0.082997	0.0195606		PHKB	intronic,non-coding intronic	#N/A
rs58190241	0.85	16	47708558	G	A	A	3238	0.0144942	0.0559181	0.795494		PHKB	intronic,non-coding intronic	#N/A
rs13338653	0.61	16	47709432	T	A	A	3146	-0.0247413	0.0631143	0.695079		PHKB	intronic,non-coding intronic	#N/A
rs144914090	0.71	16	47709434	T	A	A	3054	0.0835726	0.0620651	0.178231		PHKB	intronic,non-coding intronic	#N/A
rs143459677	0.39	16	47709695	G	A	A	3231	-0.0145246	0.0933313	0.876339		PHKB	intronic,non-coding intronic,3utr	#N/A
rs111564861	0.86	16	47711934	C	G	G	3238	0.0144942	0.0559181	0.795494		PHKB	intronic,3downstream,non-coding intronic	#N/A
rs374029683	0.89	16	47712463	G	T	T	3211	-0.00812595	0.0564895	0.885629		PHKB	intronic,non-coding intronic	#N/A
rs112220862	0.88	16	47713315	A	G	G	3238	0.0180123	0.0558191	0.74695		PHKB	intronic,non-coding intronic	#N/A
rs141866568	0.49	16	47714092	T	C	C	3224	-0.021387	0.0801535	0.789621		PHKB	intronic,non-coding intronic	#N/A
rs117863722	0.55	16	47714387	G	A	A	3212	-0.0112931	0.0612376	0.853701		PHKB	intronic,non-coding intronic	#N/A
rs185070455	0.38	16	47714423	G	C	C	3233	0.129261	0.0830035	0.119497		PHKB	intronic,non-coding intronic	#N/A
rs181713850	0.88	16	47714464	C	G	G	3238	0.0180123	0.0558191	0.74695		PHKB	intronic,non-coding intronic	#N/A
rs139307489	1	16	47715184	A	C	C	3203	-0.0231168	0.0354614	0.51452		PHKB	intronic,non-coding intronic	#N/A
rs548392048	0.72	16	47715298	T	A	A	2914	-0.000868375	0.0784245	0.991166		PHKB	intronic,non-coding intronic	#N/A
rs561633728	0.72	16	47715299	T	C	C	2914	-0.000868375	0.0784245	0.991166		PHKB	intronic,non-coding intronic	#N/A
rs199668504	0.72	16	47715302	C	A	A	2914	-0.000868375	0.0784245	0.991166		PHKB	intronic,non-coding intronic	#N/A
rs150962831	0.76	16	47715336	A	C	C	2892	-0.0271783	0.0606433	0.654066		PHKB	intronic,non-coding intronic	#N/A
rs549997592	0.8	16	47715364	T	C	C	2895	-0.0141962	0.059518	0.811495		PHKB	intronic,non-coding intronic	#N/A
rs570179093	0.8	16	47715367	A	G	G	2895	-0.0141962	0.059518	0.811495		PHKB	intronic,non-coding intronic	#N/A
rs535653638	0.8	16	47715369	G	A	A	2895	-0.0141962	0.059518	0.811495		PHKB	intronic,non-coding intronic	#N/A
rs8054017	0.85	16	47715512	T	C	C	3235	0.0172394	0.0561179	0.758711		PHKB	intronic,non-coding intronic	#N/A
rs138237307	0.83	16	47717476	G	T	T	3225	-0.0377046	0.0709334	0.595075		PHKB	intronic,non-coding intronic	#N/A
rs1200967	0.86	16	47717503	C	T	T	3237	0.0146067	0.0559239	0.793964		PHKB	intronic,non-coding intronic	#N/A
rs200284825	0.39	16	47718080	C	CA	CA	3156	-0.021275	0.0592455	0.719546		PHKB	intronic,non-coding intronic	#N/A
rs71382705	0.23	16	47718228	C	T	T	3235	-0.0561519	0.0517656	0.278121		PHKB	intronic,non-coding intronic	#N/A
rs117639782	0.075	16	47718665	G	A	A	3233	0.0638712	0.039449	0.105528		PHKB	intronic,non-coding intronic	#N/A
rs6598596	0.52	16	47720138	G	A	G	3238	-0.066524	0.11171	0.551547		PHKB	intronic,non-coding intronic	#N/A
rs8052294	0.88	16	47721019	C	T	T	3237	0.0144554	0.0559272	0.796063		PHKB	intronic,non-coding intronic	#N/A
rs17740153	0.47	16	47721854	C	T	T	3237	-0.0126918	0.0678631	0.851656		PHKB	intronic,non-coding intronic	#N/A
rs76525358	0.24	16	47722168	A	G	G	3236	-0.0445647	0.0331364	0.178756		PHKB	intronic,non-coding intronic	#N/A
rs78032502	0.24	16	47724389	A	G	G	3236	-0.0450695	0.0331239	0.173725		PHKB	intronic,non-coding intronic	#N/A
rs73536913	0.88	16	47726189	G	A	A	3238	0.0144942	0.0559181	0.795494		PHKB	intronic,non-coding intronic	#N/A
rs148602407	0.14	16	47726342	C	T	T	3234	-0.0897793	0.0804474	0.264506		PHKB	intronic,non-coding intronic	#N/A
rs146606026	0.44	16	47727732	G	T	T	3231	-0.0071298	0.0928531	0.938799		PHKB	intronic,non-coding intronic	#N/A
rs16945493	0.76	16	47728083	G	A	A	3239	-0.00209826	0.0411117	0.959298		PHKB	intronic,non-coding intronic	#N/A
rs11860828	0.89	16	47729322	T	C	C	3238	0.0144942	0.0559181	0.795494		PHKB	intronic,5upstream,non-coding intronic	#N/A
rs4966454	0.81	16	47729341	T	C	C	3231	0.00904138	0.0223899	0.686375		PHKB	intronic,5upstream,non-coding intronic	#N/A
rs770863641	0.88	16	47730055	TC	T	T	3238	0.0180123	0.0558191	0.74695		PHKB	intronic,5upstream,non-coding intronic	#N/A
rs10521163	0.89	16	47731446	A	T	T	3238	0.0144942	0.0559181	0.795494		PHKB	intronic,non-coding intronic	#N/A
rs12918964	0.75	16	47732476	C	T	T	3239	-0.0258324	0.0832106	0.756241		PHKB	coding nonsyn,non-coding	Deleterious
rs117861728	0.78	16	47733918	C	A	A	3239	-0.0372492	0.0751409	0.620123		PHKB	3utr,3downstream,non-coding	#N/A
rs7202866	0.57	16	47735030	G	A	G	3239	-0.0610252	0.110868	0.582062		PHKB	3utr,3downstream	#N/A
rs145752565	0.85	17	41052817	G	A	A	3212	-0.0806662	0.104212	0.438954		G6PC	5upstream,5utr	#N/A
rs112227789	0.8	17	41054188	A	AG	AG	3235	0.0418723	0.0855668	0.624626		G6PC	intronic,non-coding intronic	#N/A
rs62079760	0.87	17	41055123	G	A	A	3183	-0.018697	0.0331003	0.572209		G6PC	intronic,non-coding intronic	#N/A
rs112269770	0.79	17	41055352	T	C	C	3235	0.00354011	0.0883433	0.968038		G6PC	intronic,non-coding intronic	#N/A
rs2593595	0.84	17	41056245	A	G	G	3146	-0.00612967	0.0287095	0.830946		G6PC	intronic,non-coding	#N/A
rs7213700	0.87	17	41056260	T	G	G	3235	0.0247742	0.0340284	0.466639		G6PC	intronic,3downstream	#N/A
rs112003011	0.75	17	41056283	T	C	C	3239	0.0660637	0.084529	0.434536		G6PC	intronic,3downstream	#N/A
rs2667938	0.84	17	41056929	A	G	G	3232	0.0268364	0.0321554	0.404014		G6PC	intronic,3downstream	#N/A
rs140485068	0.69	17	41057212	C	T	T	3193	-0.0926991	0.0829767	0.264006	0.273728	G6PC	intronic,3downstream	#N/A
rs62079761	0.87	17	41057254	C	T	T	3236	0.0246766	0.0340222	0.468315		G6PC	intronic,3downstream	#N/A
rs117013097	0.85	17	41057670	G	A	A	3211	-0.0804023	0.104208	0.440434		G6PC	intronic,3downstream	#N/A
rs692466	0.78	17	41057828	C	G	G	3218	0.0262889	0.0341494	0.441463		G6PC	intronic,3downstream	#N/A
rs161634	0.78	17	41058485	A	G	G	3227	0.0263696	0.0339406	0.437256		G6PC	intronic	#N/A
rs161633	0.79	17	41058616	G	C	C	3228	0.0271237	0.0340517	0.425774		G6PC	intronic	#N/A
rs113382777	0.52	17	41058634	C	T	T	3230	0.00811187	0.0730135	0.911543		G6PC	intronic	#N/A
rs161632	0.79	17	41058758	G	A	A	3227	0.0269656	0.0340572	0.428552		G6PC	intronic	#N/A
rs161631	0.63	17	41058802	T	C	C	3213	0.00101832	0.0321721	0.974751		G6PC	intronic	#N/A
rs161630	0.37	17	41059014	T	G	G	3229	-0.0106986	0.0434609	0.805569		G6PC	intronic	#N/A
rs161627	0.36	17	41059718	A	G	G	3223	-0.0115123	0.043494	0.791268		G6PC	intronic	#N/A
rs161626	0.48	17	41059795	A	G	G	3223	-0.0020596	0.0432663	0.962036		G6PC	intronic	#N/A
rs161625	0.39	17	41059905	A	C	C	3223	-0.00893496	0.0434127	0.836949		G6PC	intronic	#N/A
rs78890897	0.35	17	41059915	A	G	G	3225	-0.0117592	0.0434819	0.78684		G6PC	intronic	#N/A
rs578215298	0.99	17	41060425	AT	A	A	2467	0.00502813	0.0402391	0.900568		G6PC	intronic	#N/A
rs113979280	0.35	17	41060459	T	C	C	3225	-0.0117034	0.0434796	0.787815		G6PC	intronic	#N/A
rs161624	0.32	17	41060866	G	A	A	3220	-0.015773	0.0438513	0.719101		G6PC	intronic	#N/A
rs161622	0.36	17	41061489	T	C	C	3217	-0.0113962	0.0435023	0.793362		G6PC	intronic	#N/A
rs12103792	0.78	17	41062025	C	A	A	3188	-0.0756124	0.0644672	0.240931		G6PC	intronic	#N/A
rs56011240	0.77	17	41062606	C	T	T	2941	0.00093748	0.0292994	0.974477		G6PC	intronic	#N/A
rs2229611	0.82	17	41063466	T	C	T	3239	0.01049	0.0267883	0.695389		G6PC	3utr,3downstream	#N/A
rs116897758	0.46	17	41064188	G	T	T	3239	0.0340683	0.0761387	0.65458		G6PC	3utr,3downstream	#N/A
rs72826982	0.74	17	41064320	T	C	C	3239	-0.0156896	0.0442449	0.722906		G6PC	3utr,3downstream	#N/A
rs161620	0.84	17	41064737	C	A	C	3216	0.00707117	0.0270737	0.793969		G6PC	3utr,3downstream	#N/A
rs228758	0.51	17	42148205	C	T	C	3201	-0.0181148	0.0223372	0.417444		G6PC3	5upstream,5utr	#N/A
rs139487899	0.042	17	42148781	C	T	T	3221	-0.178623	0.103568	0.0846793	0.109585	G6PC3	intronic,non-coding intronic,non-coding	#N/A
rs11654132	0.73	17	42149134	G	A	A	3222	-0.00541122	0.0376426	0.885705		G6PC3	intronic,non-coding intronic,non-coding,3utr	#N/A
rs228759	0.76	17	42149758	T	C	T	3222	0.00127804	0.0309713	0.967087		G6PC3	intronic,non-coding intronic,non-coding	#N/A
rs141035034	0.6	17	42149944	C	T	T	3234	0.00111789	0.0397023	0.977539		G6PC3	intronic,non-coding intronic,non-coding	#N/A
rs12449799	0.45	17	42150284	C	T	T	3216	-0.0273298	0.0276701	0.323374		G6PC3	intronic,5upstream,non-coding intronic,non-coding	#N/A
rs3815076	0.98	17	42152103	G	A	A	3239	0.0270085	0.0442806	0.541945		G6PC3	non-coding,coding syn,3utr,3downstream,intronic	#N/A
rs1046770	0.48	17	42153562	G	C	C	3213	-0.0271376	0.0276201	0.325912		G6PC3	3utr,3downstream	#N/A
rs41296326	0.2	19	14202735	G	GA	GA	3150	-0.0675171	0.0722031	0.349809		PRKACA	3utr,3downstream,non-coding	#N/A
rs11541564	0.39	19	14203542	T	G	G	3239	-0.0355066	0.0326461	0.276843		PRKACA	3utr,3downstream,non-coding,coding syn	#N/A
rs75973396	0.63	19	14204228	G	A	A	3239	-0.021458	0.0834186	0.797015		PRKACA	intronic,3downstream,non-coding intronic	#N/A
rs146407428	0.68	19	14206406	C	T	T	3229	-0.0287244	0.0655704	0.661365		PRKACA	intronic,3downstream,non-coding intronic	#N/A
rs41296298	0.89	19	14207727	C	T	T	3162	0.0108771	0.0421211	0.796243		PRKACA	intronic,3downstream,non-coding intronic,non-coding	#N/A
rs34415768	0.78	19	14208782	C	T	T	3233	-0.00915217	0.0340875	0.788339		PRKACA	intronic,non-coding intronic,non-coding	#N/A
rs34621768	0.17	19	14209033	T	C	C	3239	-0.0436241	0.0412004	0.289758		PRKACA	intronic,non-coding intronic,non-coding	#N/A
rs35041984	0.71	19	14209284	G	A	A	3228	-0.0179378	0.0341066	0.598971		PRKACA	intronic,5upstream,non-coding intronic	#N/A
rs76158359	0.27	19	14209298	A	T	T	3188	-0.0276816	0.0408122	0.497652		PRKACA	intronic,5upstream,non-coding intronic	#N/A
rs13345214	0.55	19	14209300	A	T	T	2275	-0.00625913	0.0308746	0.839366		PRKACA	intronic,5upstream,non-coding intronic	#N/A
rs79646099	0.41	19	14209826	C	T	T	3239	-0.0122894	0.0461781	0.790156		PRKACA	intronic,5upstream,non-coding intronic	#N/A
rs6511914	0.76	19	14210224	C	G	G	3235	-0.0138492	0.0340062	0.683847		PRKACA	intronic,5upstream,non-coding intronic	#N/A
rs112092885	0.77	19	14212152	G	A	A	3221	0.00508221	0.0657708	0.938412		PRKACA	intronic,3downstream,5upstream,non-coding intronic	#N/A
rs35095853	0.75	19	14213287	A	G	G	3239	-0.0157666	0.0339767	0.642648		PRKACA	intronic,3downstream,5upstream,non-coding intronic	#N/A
rs62122127	0.98	19	14213315	G	A	A	3205	-0.0134172	0.0566264	0.812716		PRKACA	intronic,3downstream,5upstream,non-coding intronic	#N/A
rs117816273	0.68	19	14216000	G	A	A	3156	0.0469845	0.0861596	0.585573		PRKACA	intronic,non-coding intronic	#N/A
rs4926179	0.79	19	14217133	T	C	C	3230	-0.00961243	0.0341237	0.778197		PRKACA	intronic,non-coding intronic	#N/A
rs117798403	0.69	19	14217547	C	G	G	3158	0.0425895	0.0853854	0.617961		PRKACA	intronic,non-coding intronic	#N/A
rs41296260	0.31	19	14218020	A	T	A	2997	0.0230461	0.0238121	0.333206		PRKACA	intronic,5upstream,non-coding intronic	#N/A
rs35374974	0.81	19	14218491	A	G	G	3230	-0.00959114	0.0341371	0.77876		PRKACA	intronic,5upstream,non-coding intronic	#N/A
rs12971578	0.11	19	14218492	C	G	G	3222	0.116649	0.0724483	0.107473	0.131356	PRKACA	intronic,5upstream,non-coding intronic	#N/A
rs35931031	0.82	19	14218611	G	A	A	3230	-0.00624345	0.0341978	0.855148		PRKACA	intronic,5upstream,non-coding intronic,non-coding	#N/A
rs192905027	0.86	19	14219413	G	A	A	3073	-0.0193523	0.0463043	0.676022		PRKACA	intronic,5upstream,non-coding intronic	#N/A
rs145122732	0.76	19	14219549	T	A	A	3109	-0.0170977	0.0694166	0.805462		PRKACA	intronic,5upstream,non-coding intronic	#N/A
rs184590461	0.045	19	14219980	G	A	A	3209	0.103621	0.0919434	0.259822		PRKACA	intronic,5upstream,non-coding intronic	#N/A
rs4464196	0.39	19	14220811	T	C	C	3025	-0.00973964	0.0299984	0.745452		PRKACA	intronic,5upstream,non-coding intronic	#N/A
rs35622690	0.81	19	14221320	C	G	G	3230	-0.00959114	0.0341371	0.77876		PRKACA	intronic,non-coding intronic	#N/A
rs34692587	0.81	19	14221642	A	G	G	3230	-0.00959114	0.0341371	0.77876		PRKACA	intronic,non-coding intronic	#N/A
rs62122129	0.5	19	14221918	G	A	A	3201	0.0107357	0.0815114	0.895224		PRKACA	intronic,non-coding intronic	#N/A
rs3786661	0.4	19	14222509	C	T	T	3045	-0.0189985	0.026996	0.481641		PRKACA	intronic,non-coding intronic	#N/A
rs3837938	0.79	19	14224604	T	TG	TG	3226	-0.0113123	0.0341749	0.740657		PRKACA	intronic,5upstream	#N/A
rs116889014	0.7	19	14225580	T	G	G	3224	0.00301156	0.0652949	0.963216		PRKACA	intronic,5upstream	#N/A
rs8100819	0.86	19	14227601	C	A	A	3229	-0.0067738	0.0341922	0.842972		PRKACA	intronic	#N/A
rs4480919	0.36	19	14227724	T	C	T	3147	0.102706	0.0738983	0.16468		PRKACA	intronic	#N/A
rs729372	0.86	19	14227928	G	T	T	3230	-0.00689891	0.0341865	0.840084		PRKACA	intronic	#N/A
rs150954567	0.26	19	47104535	T	A	A	3104	-0.0313196	0.028397	0.270148		CALM3	intronic,5upstream,5utr	#N/A
rs201296349	0.59	19	47104678	C	A	A	3237	-0.00647591	0.0905945	0.943018		CALM3	intronic,5upstream,non-coding,5utr	#N/A
rs184847124	0.018	19	47104779	A	C	C	3210	0.111681	0.0784212	0.154511		CALM3	intronic,5upstream,non-coding intronic	#N/A
rs547411340	0.68	19	47105585	A	AT	AT	3138	0.00112424	0.0235822	0.96198		CALM3	intronic,non-coding intronic	#N/A
rs73056645	0.83	19	47105716	G	T	T	3239	-0.0177411	0.0305804	0.561855		CALM3	intronic,non-coding intronic	#N/A
rs11672644	0.017	19	47106264	G	C	C	3220	0.0819214	0.0326032	0.0120304	0.0398825	CALM3	intronic,non-coding intronic	#N/A
rs4380146	0.31	19	47106634	G	T	G	3145	-0.0165194	0.024025	0.49176		CALM3	intronic,5upstream,non-coding intronic	#N/A
rs34621966	0.66	19	47107804	G	GT	GT	2742	-0.0091722	0.0243909	0.706909		CALM3	intronic,5upstream,non-coding intronic	#N/A
rs56765950	0.83	19	47108183	T	C	C	3199	-0.0027196	0.0233668	0.907353		CALM3	intronic,5upstream,non-coding intronic	#N/A
rs11671131	0.026	19	47108485	T	C	C	3239	0.0790544	0.0321726	0.0140547		CALM3	intronic,non-coding intronic,non-coding	#N/A
rs3729510	0.44	19	47109011	T	C	T	3152	-0.013464	0.024009	0.57498		CALM3	intronic,non-coding intronic	#N/A
rs34641022	0.12	19	47109514	C	T	T	3229	0.219537	0.100937	0.0297032		CALM3	intronic,5upstream,non-coding intronic,non-coding	#N/A
rs56264631	0.17	19	47110117	G	T	T	3153	-0.0328256	0.0278612	0.238814		CALM3	intronic,3downstream,5upstream,non-coding intronic	#N/A
rs10853780	0.44	19	47110841	A	C	A	3163	-0.0131244	0.0239587	0.583873		CALM3	intronic,3downstream,5upstream,non-coding intronic	#N/A
rs3729760	0.64	19	47111663	T	C	T	3139	-0.0127978	0.0236085	0.587798		CALM3	intronic,3downstream,non-coding intronic	#N/A
rs779037661	0.65	19	47112357	CCT	C	C	3239	-0.0535854	0.0735821	0.46652		CALM3	intronic,non-coding intronic	#N/A
rs10113	0.96	19	47112648	T	C	C	3239	0.00952417	0.0224916	0.671992		CALM3	3utr,3downstream,non-coding	#N/A
rs710889	0.2	19	47112740	C	T	T	3239	0.0298752	0.0230727	0.195472		CALM3	3utr,3downstream,non-coding	#N/A
rs3729764	0.66	19	47112838	C	T	T	3228	0.023775	0.0713758	0.739083		CALM3	3utr,3downstream,non-coding	#N/A
rs10405893	0.51	19	47113138	A	G	A	3153	0.0222934	0.0378353	0.555755		CALM3	3utr,3downstream,non-coding	#N/A
rs1042265	0.16	19	49471820	G	A	A	3239	-0.048509	0.0375717	0.19676		GYS1	3utr,3downstream	#N/A
rs8103451	0.44	19	49473426	G	A	A	3239	-0.0527161	0.0471003	0.263125		GYS1	intronic,3downstream	#N/A
rs3837952	0.13	19	49473486	A	AC	AC	3168	-0.0455236	0.0225909	0.0439758		GYS1	intronic,3downstream	#N/A
rs2270938	0.16	19	49474027	A	T	T	3193	-0.0406449	0.0227005	0.0734713		GYS1	intronic,3downstream,5upstream,non-coding	#N/A
rs147051843	0.42	19	49475452	G	A	A	2933	0.0839014	0.0430965	0.0516514		GYS1	intronic,5upstream,non-coding intronic	#N/A
rs62125989	0.26	19	49475876	C	T	T	3072	0.0276842	0.0246514	0.261513		GYS1	intronic,3downstream,5upstream,non-coding intronic	#N/A
rs10402780	0.049	19	49475914	G	T	G	3187	0.0502717	0.0222283	0.0237891	0.0475782	GYS1	intronic,3downstream,5upstream,non-coding intronic	#N/A
rs7246565	0.15	19	49476265	A	G	G	3192	-0.039386	0.0226926	0.0827262		GYS1	intronic,3downstream,non-coding intronic	#N/A
rs11456505	0.045	19	49476584	A	AT	AT	3113	-0.0503877	0.022461	0.0249449		GYS1	intronic,3downstream,non-coding intronic	#N/A
rs8104760	0.87	19	49477167	C	T	T	3239	0.00638568	0.0559689	0.909171		GYS1	intronic,3downstream,non-coding intronic	#N/A
rs141668093	0.39	19	49478319	C	T	T	3198	-0.0304165	0.036857	0.409288		GYS1	intronic,non-coding intronic	#N/A
rs1862493	0.13	19	49478377	C	T	T	3200	-0.0370739	0.0225989	0.100996		GYS1	intronic,non-coding intronic	#N/A
rs1862492	0.21	19	49478434	T	C	C	3200	-0.02918	0.0225721	0.196193		GYS1	intronic,non-coding intronic	#N/A
rs150276961	0.083	19	49479704	G	T	T	3204	0.208537	0.117255	0.0754175		GYS1	intronic,non-coding intronic	#N/A
rs11878729	0.13	19	49480330	G	A	A	3210	-0.0372632	0.0225676	0.0987997		GYS1	intronic,non-coding intronic	#N/A
rs76237680	0.078	19	49481111	G	C	C	3239	-0.162927	0.0748991	0.029681		GYS1	intronic,non-coding intronic	#N/A
rs8107231	0.14	19	49481631	A	C	C	3222	-0.0391837	0.022537	0.0821944		GYS1	intronic,5upstream	#N/A
rs144353363	0.15	19	49481787	T	TTTATTA	TTTATTA	3214	-0.0404519	0.0225573	0.0730204		GYS1	intronic,5upstream	#N/A
rs57693449	0.29	19	49482204	G	A	A	3163	-0.0343816	0.0227533	0.130873		GYS1	intronic,5upstream	#N/A
rs61016164	0.29	19	49482205	A	T	T	3163	-0.0343816	0.0227533	0.130873		GYS1	intronic,5upstream	#N/A
rs34241448	0.15	19	49482354	A	G	G	3178	-0.090439	0.0796851	0.25648		GYS1	intronic,5upstream	#N/A
rs12980441	0.17	19	49482522	C	T	T	3239	-0.0364122	0.022526	0.106094		GYS1	intronic,5upstream	#N/A
rs4801785	0.17	19	49482676	G	A	A	3238	-0.0364235	0.0225297	0.106042		GYS1	intronic,3downstream,5upstream	#N/A
rs11882285	0.17	19	49483068	G	A	A	3219	-0.0349755	0.0225524	0.121035		GYS1	intronic,3downstream,5upstream	#N/A
rs11882289	0.17	19	49483086	G	T	T	3219	-0.0349755	0.0225524	0.121035		GYS1	intronic,3downstream,5upstream	#N/A
rs369736294	0.43	19	49483916	C	CA	CA	2375	0.0407995	0.030184	0.176604		GYS1	intronic,3downstream	#N/A
rs4802531	0.67	19	49484146	C	T	T	3188	-0.00890839	0.0370192	0.809848		GYS1	intronic,3downstream	#N/A
rs11673052	0.32	19	49484169	C	A	A	3116	-0.0291706	0.0228658	0.202146		GYS1	intronic,3downstream	#N/A
rs10423011	0.25	19	49484302	A	G	G	3116	-0.0297664	0.0228874	0.193507		GYS1	intronic,3downstream	#N/A
rs570082635	0.24	19	49484374	T	TA	TA	2896	-0.0317031	0.0240707	0.187916		GYS1	intronic,3downstream	#N/A
rs13306417	0.5	19	49485075	C	T	T	3239	-0.0210045	0.0669361	0.753694		GYS1	intronic,non-coding intronic	#N/A
rs5464	0.5	19	49485548	G	A	A	2936	-0.0299484	0.0254344	0.239101		GYS1	coding nonsyn,non-coding,5utr,coding syn	Deleterious - Low Confidence
rs74893260	0.58	19	49485719	G	T	T	3239	-0.0226459	0.035842	0.527545		GYS1	intronic,non-coding intronic	#N/A
rs2270937	0.58	19	49485758	C	T	T	2998	-0.0131356	0.0244446	0.591059		GYS1	intronic,non-coding intronic	#N/A
rs573396813	0.97	19	49487651	C	CT	C	2637	0.0354315	0.0250579	0.157484		GYS1	intronic,non-coding intronic	#N/A
rs139264448	0.71	19	49487683	C	T	T	3216	0.0961678	0.0840964	0.252899		GYS1	intronic,non-coding intronic	#N/A
rs115597742	0.32	19	49487999	G	A	A	3102	-0.0309862	0.0628504	0.622037		GYS1	intronic,non-coding intronic	#N/A
rs78296983	0.77	19	49490817	C	T	T	3239	-0.0300417	0.0698172	0.667012		GYS1	intronic,5upstream,non-coding intronic	#N/A
rs28637124	0.75	19	49491035	A	G	G	2984	-0.0257307	0.0231617	0.266694		GYS1	intronic,non-coding intronic	#N/A
rs10424216	0.92	19	49491294	T	C	T	3013	0.0325284	0.0234618	0.165714		GYS1	intronic,non-coding intronic	#N/A
rs7409311	0.9	19	49492822	G	A	A	3204	-0.0109753	0.0454813	0.809327		GYS1	intronic,non-coding intronic	#N/A
rs2303049	0.94	19	49494812	C	T	T	3226	-0.0141872	0.0442939	0.748765		GYS1	intronic,non-coding intronic	#N/A
rs140496340	1	19	49495744	C	CAGGCCCGCAAGCCTCTCCGACCCTAGGATCTAAGG	C	3027	0.0316039	0.0232647	0.174423		GYS1	intronic,non-coding intronic	#N/A
rs2287754	0.84	19	49496494	G	A	A	3231	-0.0210532	0.0439566	0.632004		GYS1	non-coding,5utr	#N/A
rs2287755	0.73	19	49496551	A	C	C	3231	-0.0229433	0.043577	0.598578		GYS1	5upstream,5utr	#N/A
rs2273473	0.41	20	25229231	C	G	G	3233	0.0117194	0.0221519	0.596808		PYGB	intronic	#N/A
rs6115101	0.69	20	25229564	C	A	A	3239	0.0152274	0.0221675	0.492178		PYGB	intronic	#N/A
rs138862114	0.058	20	25229867	T	TA	TA	3161	0.0320336	0.0255225	0.209531		PYGB	intronic	#N/A
rs68007865	0.99	20	25229978	G	A	A	3239	0.0124274	0.0304469	0.68318		PYGB	intronic	#N/A
rs7269584	0.059	20	25230024	T	G	G	3234	-0.0892503	0.0613336	0.145722		PYGB	intronic	#N/A
rs5841051	0.65	20	25230486	A	AT	AT	2502	-0.00305959	0.0269322	0.909561		PYGB	intronic	#N/A
rs1555329	0.97	20	25231858	G	A	G	3232	0.00508617	0.02212	0.818157		PYGB	intronic	#N/A
rs1555330	0.4	20	25232097	A	C	C	3239	0.012322	0.0221322	0.577739		PYGB	intronic	#N/A
rs67049380	0.036	20	25232130	A	G	G	3236	-0.104731	0.0614375	0.0883508		PYGB	intronic	#N/A
rs6107017	0.4	20	25232300	A	G	G	3239	0.012322	0.0221322	0.577739		PYGB	intronic	#N/A
rs3787078	0.18	20	25232406	A	G	G	3237	0.0200211	0.0273606	0.464376		PYGB	intronic	#N/A
rs3787079	0.039	20	25232494	T	G	G	3234	-0.101261	0.0616977	0.100843		PYGB	intronic	#N/A
rs3787080	0.78	20	25232604	C	G	G	3237	-0.00104528	0.0249856	0.966632		PYGB	intronic	#N/A
rs73612661	0.034	20	25232611	C	T	T	3237	-0.105523	0.0615497	0.0865461		PYGB	intronic	#N/A
rs6107019	0.68	20	25233985	C	T	T	3239	0.0152274	0.0221675	0.492178		PYGB	intronic	#N/A
rs6037069	0.71	20	25234166	C	T	T	3235	0.0114607	0.0221522	0.604939		PYGB	intronic	#N/A
rs766290399	1	20	25234707	CAA	C	C	3008	-0.0108271	0.0238234	0.649521		PYGB	intronic	#N/A
rs8116542	0.18	20	25234812	T	A	A	3237	0.0200211	0.0273606	0.464376		PYGB	intronic	#N/A
rs78158826	0.7	20	25234841	C	T	T	3239	0.0155635	0.057048	0.785014		PYGB	intronic	#N/A
rs3787081	0.18	20	25235129	G	A	A	3237	0.0200211	0.0273606	0.464376		PYGB	intronic	#N/A
rs55769917	0.33	20	25235550	A	T	T	3182	0.0552669	0.0953648	0.562272		PYGB	intronic	#N/A
rs3787082	0.92	20	25235736	A	T	A	3237	0.00272575	0.0221209	0.90194		PYGB	intronic	#N/A
rs6115106	0.97	20	25236399	T	C	T	3223	0.0100508	0.0222929	0.652125		PYGB	intronic	#N/A
rs144460462	0.12	20	25236444	A	G	G	3212	-0.0936159	0.0893219	0.294684		PYGB	intronic	#N/A
rs66650433	0.05	20	25236531	A	G	G	3238	-0.0934516	0.0611796	0.126735		PYGB	intronic	#N/A
rs11087508	0.17	20	25236785	A	G	G	3236	0.0203278	0.0273676	0.457675		PYGB	intronic	#N/A
rs67352161	0.05	20	25236812	A	G	G	3238	-0.0934516	0.0611796	0.126735		PYGB	intronic	#N/A
rs8114792	0.31	20	25237144	A	C	C	1879	0.0222348	0.0356438	0.532832		PYGB	intronic	#N/A
rs4813555	0.27	20	25237145	C	A	A	1801	-0.0387183	0.0312861	0.216044		PYGB	intronic	#N/A
rs4815398	0.98	20	25237338	A	G	A	3224	0.0104127	0.0223263	0.640972		PYGB	intronic	#N/A
rs6115107	0.92	20	25237390	A	G	A	3237	0.00272575	0.0221209	0.90194		PYGB	intronic	#N/A
rs56238265	0.4	20	25237660	C	T	T	3211	0.0262784	0.0475085	0.580213		PYGB	intronic	#N/A
rs6132824	0.4	20	25238173	T	C	C	3239	0.012322	0.0221322	0.577739		PYGB	intronic	#N/A
rs6132825	0.9	20	25238309	A	T	A	3237	0.000321472	0.0221047	0.988398		PYGB	intronic	#N/A
rs67704588	0.93	20	25238316	A	G	G	3239	0.013062	0.0304526	0.668003		PYGB	intronic	#N/A
rs6138553	0.69	20	25239233	G	A	A	3238	0.0151735	0.0221691	0.493744		PYGB	intronic	#N/A
rs118155781	0.82	20	25239361	G	C	C	3212	-0.0902379	0.0970252	0.352417		PYGB	intronic	#N/A
rs73101756	0.76	20	25239551	G	A	A	3234	-0.0181251	0.0426688	0.671021		PYGB	intronic	#N/A
rs6115109	0.68	20	25239667	G	A	A	3239	0.0152274	0.0221675	0.492178		PYGB	intronic	#N/A
rs56219025	0.087	20	25239801	C	T	T	3209	0.0482694	0.039576	0.222683		PYGB	intronic	#N/A
rs60043588	0.032	20	25240089	G	A	A	3238	-0.105473	0.0615393	0.0866403		PYGB	intronic	#N/A
rs2281558	0.77	20	25240189	G	T	T	3237	-0.00104528	0.0249856	0.966632		PYGB	intronic	#N/A
rs2474762	0.32	20	25241083	A	G	A	3214	-0.00445577	0.0370674	0.904327		PYGB	intronic	#N/A
rs2500413	0.92	20	25241155	T	C	T	3232	0.0018861	0.0221477	0.932139		PYGB	intronic	#N/A
rs2474763	0.92	20	25241295	A	G	A	3232	0.0018861	0.0221477	0.932139		PYGB	intronic	#N/A
rs11699953	0.4	20	25241345	C	G	G	3232	0.0132968	0.0221646	0.548606		PYGB	intronic	#N/A
rs67864609	0.049	20	25241471	C	T	T	3238	-0.0934516	0.0611796	0.126735		PYGB	intronic	#N/A
rs7274104	0.38	20	25241669	G	C	C	3232	0.0135743	0.022171	0.540411		PYGB	intronic	#N/A
rs7274130	0.049	20	25241896	C	T	T	3238	-0.0934516	0.0611796	0.126735		PYGB	intronic	#N/A
rs6138554	0.68	20	25242491	C	T	T	3234	0.0162843	0.0221942	0.463174		PYGB	intronic	#N/A
rs2474764	0.92	20	25242804	T	A	T	3231	0.00189253	0.0221508	0.931918		PYGB	intronic	#N/A
rs6138555	0.4	20	25242910	G	A	A	3232	0.0132968	0.0221646	0.548606		PYGB	intronic	#N/A
rs59242979	0.05	20	25243137	C	T	T	3235	-0.0930598	0.0611882	0.128389		PYGB	intronic	#N/A
rs13433144	0.57	20	25243305	C	T	T	3227	-0.0256099	0.0360192	0.477131		PYGB	intronic	#N/A
rs6138556	0.71	20	25243310	C	T	T	3229	0.0154339	0.0222022	0.487009		PYGB	intronic	#N/A
rs4619688	0.68	20	25244101	C	G	G	3230	0.0159935	0.0222143	0.471599		PYGB	intronic	#N/A
rs2983489	0.74	20	25244120	C	A	A	3229	0.00081884	0.0220348	0.970359		PYGB	intronic	#N/A
rs6050498	0.94	20	25244544	A	G	A	3229	0.00206663	0.0221636	0.925715		PYGB	intronic	#N/A
rs6115113	0.76	20	25244844	C	T	T	3233	-0.00214856	0.0250082	0.93154		PYGB	intronic	#N/A
rs2474765	0.73	20	25245950	G	T	T	3229	0.00081884	0.0220348	0.970359		PYGB	intronic	#N/A
rs2474766	0.65	20	25246153	A	G	G	3230	0.0165263	0.0222242	0.457162		PYGB	intronic	#N/A
rs6115115	0.64	20	25246562	A	G	G	3232	-0.0228289	0.0359522	0.525488		PYGB	intronic	#N/A
rs77528141	0.12	20	25246652	A	T	T	3223	0.0454083	0.0304642	0.13618		PYGB	intronic	#N/A
rs2474767	0.73	20	25246733	T	C	C	3229	0.000901975	0.0220231	0.967334		PYGB	intronic	#N/A
rs6115118	0.71	20	25246734	G	A	A	3228	0.016031	0.0222105	0.470485		PYGB	intronic	#N/A
rs73101777	0.79	20	25246766	C	T	T	3228	-0.0206173	0.0429268	0.631054		PYGB	intronic	#N/A
rs1118963	0.68	20	25247449	G	A	A	3230	0.0159935	0.0222143	0.471599		PYGB	intronic	#N/A
rs2474769	0.65	20	25248725	C	T	T	3228	0.0163483	0.0222337	0.462213		PYGB	intronic	#N/A
rs67920646	0.55	20	25248744	C	G	G	3235	-0.0580452	0.0424146	0.171245		PYGB	intronic	#N/A
rs1555331	0.38	20	25248854	C	G	C	3218	-7e-06	0.0369394	0.999849		PYGB	intronic	#N/A
rs546518827	0.81	20	25249025	C	CT	CT	3192	-0.0209174	0.145779	0.885915		PYGB	intronic	#N/A
rs13038092	0.58	20	25249734	A	G	G	3236	-0.0555654	0.0423896	0.19001		PYGB	intronic	#N/A
rs61272267	0.046	20	25250546	T	A	A	3238	-0.0934516	0.0611796	0.126735		PYGB	intronic	#N/A
rs8184820	0.4	20	25250577	T	C	C	3223	0.011533	0.0221928	0.603328		PYGB	intronic	#N/A
rs2260610	0.28	20	25250832	G	T	G	3186	-0.00869209	0.0368955	0.813768		PYGB	intronic	#N/A
rs796254045	0.28	20	25250833	T	TG	T	3186	-0.00869209	0.0368955	0.813768		PYGB	intronic	#N/A
rs775887140	0.28	20	25250837	GT	G	GT	3186	-0.00869209	0.0368955	0.813768		PYGB	intronic	#N/A
rs200800014	0.043	20	25251209	C	CT	CT	3231	-0.129631	0.0811255	0.110161		PYGB	intronic	#N/A
rs12625357	0.39	20	25251237	A	G	G	3231	0.0405335	0.0331812	0.221955		PYGB	intronic	#N/A
rs2281559	0.3	20	25252161	C	T	T	3216	0.0362496	0.0297579	0.223257		PYGB	intronic	#N/A
rs67867367	0.046	20	25252257	A	G	G	3235	-0.0930598	0.0611882	0.128389		PYGB	intronic	#N/A
rs8124539	0.092	20	25253238	C	T	T	3239	-0.0799169	0.0673593	0.235541		PYGB	intronic	#N/A
rs73612664	0.048	20	25253472	G	A	A	3234	-0.0906955	0.0612803	0.138968		PYGB	intronic	#N/A
rs6050513	0.033	20	25254688	A	G	G	3236	-0.107475	0.0587342	0.0673641		PYGB	intronic	#N/A
rs55654244	0.91	20	25255205	C	T	T	3217	-0.0185927	0.0475108	0.695575		PYGB	intronic	#N/A
rs2227894	0.032	20	25255338	C	T	T	3237	-0.107616	0.0587272	0.0669733		PYGB	coding syn	#N/A
rs45587239	0.038	20	25255415	C	T	T	3237	-0.0912406	0.0607872	0.133458		PYGB	intronic	#N/A
rs6050515	0.031	20	25255551	C	G	G	3237	-0.107616	0.0587272	0.0669733		PYGB	intronic	#N/A
rs11474310	0.031	20	25255640	C	CGT	CGT	3238	-0.110066	0.0586111	0.0604846		PYGB	intronic	#N/A
rs2424698	0.63	20	25256106	C	T	T	3224	0.0159002	0.0222141	0.474185		PYGB	intronic	#N/A
rs2260997	0.63	20	25256266	G	T	T	3214	0.018442	0.0222097	0.406397		PYGB	intronic	#N/A
rs11697384	0.66	20	25256598	A	G	G	3187	-0.000949448	0.0242126	0.968723		PYGB	intronic	#N/A
rs6515626	0.077	20	25257001	A	G	G	3239	-0.0872852	0.0567904	0.124398		PYGB	intronic	#N/A
rs75468569	0.55	20	25257027	G	A	A	3159	0.00991685	0.106988	0.926155		PYGB	intronic	#N/A
rs73101793	0.7	20	25257061	G	A	A	3220	0.0369616	0.0489606	0.45035		PYGB	intronic	#N/A
rs2281560	0.8	20	25257187	C	T	T	3219	0.0127987	0.0304854	0.674637		PYGB	intronic	#N/A
rs2281561	0.86	20	25257202	A	G	G	3215	0.0135308	0.0303516	0.65577		PYGB	intronic	#N/A
rs2254046	0.53	20	25257215	G	A	A	3220	0.0184669	0.0297914	0.535385		PYGB	intronic	#N/A
rs2257370	0.49	20	25257260	G	C	C	3234	0.0192206	0.0295673	0.515698		PYGB	intronic	#N/A
rs2424699	0.57	20	25257462	G	A	A	3212	0.0230753	0.0226946	0.309336		PYGB	intronic	#N/A
rs57671803	0.062	20	25258044	A	C	C	3188	-0.0430025	0.040426	0.287531		PYGB	intronic	#N/A
rs113335149	0.62	20	25258739	T	TCTC	TCTC	3209	0.0193601	0.0223281	0.385967		PYGB	intronic	#N/A
rs11466827	0.59	20	25258916	G	GCCCTGGGACTGGGTCATGGGGCATGTGCC	GCCCTGGGACTGGGTCATGGGGCATGTGCC	3231	-0.00120356	0.022016	0.956407		PYGB	intronic	#N/A
rs2228976	0.37	20	25259006	G	T	T	3239	0.0250796	0.0295203	0.395625		PYGB	coding nonsyn|nonsyn	#N/A
rs2261109	0.72	20	25259200	T	C	C	3230	0.0158247	0.0222231	0.476465		PYGB	intronic	#N/A
rs117908287	0.13	20	25259632	A	G	G	3235	-0.10327	0.0685628	0.132112		PYGB	intronic	#N/A
rs2261115	0.71	20	25259807	G	A	A	3229	0.0159421	0.022235	0.473437		PYGB	intronic	#N/A
rs2261698	0.71	20	25259910	A	G	G	3228	0.0165802	0.0222242	0.455695		PYGB	intronic	#N/A
rs2261720	0.72	20	25260641	T	G	G	3230	0.0158247	0.0222231	0.476465		PYGB	intronic	#N/A
rs2227890	0.72	20	25260931	A	G	G	3230	0.0158247	0.0222231	0.476465		PYGB	coding syn|syn	#N/A
rs12106151	0.89	20	25261490	A	G	G	3175	-0.0102658	0.0509103	0.840207		PYGB	intronic	#N/A
rs2261747	0.71	20	25261784	G	A	A	3230	0.0159774	0.0222321	0.472401		PYGB	intronic	#N/A
rs2261753	0.72	20	25262291	G	A	A	3230	0.0158247	0.0222231	0.476465		PYGB	intronic	#N/A
rs2261784	0.72	20	25262396	G	C	C	3230	0.0158247	0.0222231	0.476465		PYGB	intronic	#N/A
rs2261785	0.72	20	25262403	C	T	T	3230	0.0158247	0.0222231	0.476465		PYGB	intronic	#N/A
rs749096193	0.73	20	25262536	TCTC	T	T	3221	0.0161748	0.0222198	0.466701		PYGB	intronic	#N/A
rs2227891	0.32	20	25262769	G	A	A	3239	0.0279621	0.0295619	0.344279		PYGB	coding nonsyn	Tolerated
rs2261790	0.72	20	25262789	T	C	C	3234	0.0156322	0.022196	0.481309		PYGB	intronic	#N/A
rs2261794	0.72	20	25263062	T	G	G	3234	0.0156322	0.022196	0.481309		PYGB	intronic	#N/A
rs2261795	0.76	20	25263136	T	C	C	3234	0.0124012	0.0221677	0.575909		PYGB	intronic	#N/A
rs2261796	0.72	20	25263277	T	G	G	3232	0.0156438	0.0222091	0.481243		PYGB	intronic	#N/A
rs73103605	0.66	20	25263401	C	G	G	3232	0.0502683	0.0489959	0.304983		PYGB	intronic	#N/A
rs2257649	0.58	20	25263457	T	G	G	3231	-0.00148868	0.0219828	0.946013		PYGB	intronic	#N/A
rs2145126	0.72	20	25263648	G	A	A	3234	0.0156322	0.022196	0.481309		PYGB	intronic	#N/A
rs7272959	0.022	20	25263756	G	A	A	3237	-0.115474	0.0595799	0.0526928		PYGB	intronic	#N/A
rs2228977	0.74	20	25263895	C	T	T	3224	-0.00598776	0.0535306	0.910944		PYGB	coding nonsyn|syn	#N/A
rs910996	0.72	20	25264196	A	G	G	3234	0.0157847	0.0222051	0.477222		PYGB	intronic	#N/A
rs73103606	0.7	20	25264221	A	C	C	3235	-0.0174758	0.0427178	0.682495		PYGB	intronic	#N/A
rs2257705	0.7	20	25264664	T	C	C	3234	0.0164871	0.022187	0.457477		PYGB	intronic	#N/A
rs2227892	0.72	20	25264814	T	C	C	3234	0.0156322	0.022196	0.481309		PYGB	coding syn	#N/A
rs2257712	0.72	20	25264910	T	C	C	3234	0.0156322	0.022196	0.481309		PYGB	intronic	#N/A
rs2257461	0.72	20	25265554	A	G	G	3230	0.0151305	0.0222213	0.495984		PYGB	intronic	#N/A
rs576757036	0.65	20	25265852	C	T	T	3233	-0.030769	0.0924819	0.73938		PYGB	intronic	#N/A
rs2257464	0.71	20	25265872	C	T	T	3233	0.0174449	0.0221669	0.431352		PYGB	intronic	#N/A
rs2257233	0.73	20	25265984	G	T	T	3229	0.015348	0.022204	0.489473		PYGB	intronic	#N/A
rs2257808	0.77	20	25266450	G	C	C	3238	0.0165384	0.0221806	0.455949		PYGB	intronic	#N/A
rs2257809	0.77	20	25266476	C	T	T	3238	0.0165384	0.0221806	0.455949		PYGB	intronic	#N/A
rs2424700	0.77	20	25266513	A	G	G	3238	0.0165384	0.0221806	0.455949		PYGB	intronic	#N/A
rs6107022	0.91	20	25266633	C	T	T	3236	-0.0282363	0.055975	0.613983		PYGB	intronic	#N/A
rs67184896	0.02	20	25266723	C	T	T	3239	-0.119171	0.0595854	0.0455836		PYGB	intronic	#N/A
rs910997	0.77	20	25267301	G	A	A	3239	0.0165496	0.0221716	0.45546		PYGB	intronic	#N/A
rs2424701	0.35	20	25267622	C	T	T	3238	0.0269913	0.0295245	0.360681		PYGB	intronic	#N/A
rs1077889	0.77	20	25267893	A	G	G	3237	0.0165832	0.0221889	0.454897		PYGB	intronic	#N/A
rs56291736	0.52	20	25268617	A	G	G	3213	-0.0208088	0.0359802	0.563076		PYGB	intronic,5upstream	#N/A
rs753009	0.27	20	25268661	C	T	T	3231	0.0344035	0.0297472	0.247551		PYGB	intronic,5upstream	#N/A
rs145579534	0.35	20	25268883	G	C	C	3232	-0.0324852	0.0580921	0.576063		PYGB	intronic,5upstream	#N/A
rs3002702	0.77	20	25268920	T	C	C	3239	0.0165496	0.0221716	0.45546		PYGB	intronic,5upstream	#N/A
rs55684689	0.43	20	25269439	C	T	T	3228	0.0270795	0.0469377	0.56403		PYGB	intronic,5upstream	#N/A
rs147642558	0.83	20	25269587	C	T	T	3185	0.0330498	0.0723073	0.647649		PYGB	intronic,5upstream	#N/A
rs2257982	0.77	20	25269630	A	G	G	3239	0.0165496	0.0221716	0.45546		PYGB	intronic,5upstream	#N/A
rs2257985	0.77	20	25269743	G	T	T	3239	0.0165496	0.0221716	0.45546		PYGB	intronic,5upstream	#N/A
rs2257988	0.77	20	25270003	T	C	C	3238	0.0165384	0.0221806	0.455949		PYGB	intronic,5upstream	#N/A
rs2424703	0.53	20	25270124	G	A	A	3239	-0.00263125	0.0219245	0.904479		PYGB	intronic,5upstream	#N/A
rs2257991	0.77	20	25270339	T	C	C	3239	0.0165496	0.0221716	0.45546		PYGB	intronic,5upstream	#N/A
rs2258052	0.13	20	25270999	C	T	T	3236	0.0435424	0.0301465	0.148734		PYGB	intronic	#N/A
rs2258053	0.3	20	25271033	C	G	G	3238	0.0289949	0.0294461	0.324857		PYGB	intronic	#N/A
rs2257432	0.77	20	25271086	T	C	C	3239	0.0165496	0.0221716	0.45546		PYGB	intronic	#N/A
rs6115130	0.59	20	25271286	A	G	G	3238	-0.0179646	0.035948	0.617294		PYGB	intronic	#N/A
rs2258066	0.77	20	25271326	C	T	T	3239	0.0165496	0.0221716	0.45546		PYGB	intronic	#N/A
rs2258135	0.77	20	25272323	C	A	A	3239	0.0165496	0.0221716	0.45546		PYGB	intronic	#N/A
rs2258201	0.77	20	25272490	G	C	C	3239	0.0165496	0.0221716	0.45546		PYGB	intronic,5upstream	#N/A
[truncated: 29 more rows]

## Sheet: Supplementary Table 3
Supplementary Table 3
rsID	Gene	Study ID	Trait	Trait Category	P-value	Beta	Odds Ratio	PMID	Author (Year)	N Cases	N Overall
rs2229682	SLC2A1	GCST90002369	Red cell distribution width	measurement	0.000496	-0.0283		PMID:32888493	Chen MH		531774
rs2229682	SLC2A1	GCST90002357	Platelet count	measurement	0.000674	-0.0275		PMID:32888493	Chen MH		542827
rs2229682	SLC2A1	GCST90002396	Mean reticulocyte volume	measurement	0.00018	-0.03334		PMID:32888494	Vuckovic D		408112
rs2229682	SLC2A1	GCST90002400	Plateletcrit	measurement	0.0001	-0.03456		PMID:32888494	Vuckovic D		408112
rs2229682	SLC2A1	GCST011364	Myocardial infarction	cardiovascular disease	0.00053	0.157676	1.17079	PMID:33532862	Hartiala JA	17505	471717
rs2229682	SLC2A1	GCST90002402	Platelet count	measurement	0.00053	-0.03062		PMID:32888494	Vuckovic D		408112
rs2229682	SLC2A1	GCST90002404	Red cell distribution width	measurement	0.00035	-0.03185		PMID:32888494	Vuckovic D		408112
rs2229682	SLC2A1	GCST90016611	Crohn's disease vs ulcerative colitis (ordinary least squares (OLS))	gastrointestinal disease	0.0012	-0.025	0.97531	PMID:33686288	Peyrot WJ	12924	12924
rs2229682	SLC2A1	GCST90000027	Appendicular lean mass	measurement	0.00024	0.038082		PMID:33097823	Pei YF		244730
rs2229682	SLC2A1	GCST90002412	Low density lipoprotein cholesterol levels	measurement	0.00019	-0.02983		PMID:32493714	Klimentidis YC		431167
rs547066	PYGM	GCST90010281	Angiopoietin-2 levels	measurement	0.000457	0.311489		PMID:33303764	Gilly A		1313
rs547066	PYGM	GCST90010356	Tyrosine-protein kinase receptor TYRO3 levels	measurement	0.000695	0.301118		PMID:33303764	Gilly A		1313
rs547066	PYGM	GCST90002351	Neutrophil count	measurement	3.51e-05	0.014351		PMID:32888493	Chen MH		519288
rs547066	PYGM	GCST90002374	White blood cell count	measurement	8.3e-08	0.017825		PMID:32888493	Chen MH		562243
rs547066	PYGM	GCST90002357	Platelet count	measurement	0.00014	0.012597		PMID:32888493	Chen MH		542827
rs547066	PYGM	GCST90000618	Serum 25-Hydroxyvitamin D levels	measurement	0.001508	-0.01165		PMID:32242144	Revez JA		496946
rs547066	PYGM	GCST90002334	Mean corpuscular volume	measurement	0.000182	-0.01229		PMID:32888493	Chen MH		544127
rs547066	PYGM	GCST90002316	Lymphocyte counts	measurement	2.72e-05	0.014317		PMID:32888493	Chen MH		524923
rs547066	PYGM	GCST90002322	Mean corpuscular hemoglobin	measurement	0.001204	-0.0112		PMID:32888493	Chen MH		486823
rs547066	PYGM	GCST90000502	Tumor necrosis factor ligand superfamily member 10 levels	measurement	0.000703	0.27448		PMID:32641083	Hillary RF		982
rs547066	PYGM	GCST90002397	Mean spheric corpuscular volume	measurement	1.4e-07	-0.0197		PMID:32888494	Vuckovic D		408112
rs547066	PYGM	GCST90002396	Mean reticulocyte volume	measurement	5.1e-08	-0.02093		PMID:32888494	Vuckovic D		408112
rs547066	PYGM	GCST90002402	Platelet count	measurement	0.00098	0.012515		PMID:32888494	Vuckovic D		408112
rs547066	PYGM	GCST90002390	Mean corpuscular hemoglobin	measurement	0.00037	-0.01336		PMID:32888494	Vuckovic D		408112
rs547066	PYGM	GCST90002394	Monocyte percentage of white cells	measurement	0.00032	-0.01379		PMID:32888494	Vuckovic D		408112
rs547066	PYGM	GCST90002392	Mean corpuscular volume	measurement	6.9e-05	-0.01477		PMID:32888494	Vuckovic D		408112
rs547066	PYGM	GCST90002407	White blood cell count	measurement	2.2e-05	0.016241		PMID:32888494	Vuckovic D		408112
rs547066	PYGM	GCST90002398	Neutrophil count	measurement	0.00035	0.013827		PMID:32888494	Vuckovic D		408112
rs547066	PYGM	GCST006360	IgA levels	measurement	0.000227	-0.04917		PMID:30053915	Scepanovic P		1000
rs547066	PYGM	GCST001791	Urate levels	measurement	0.000105	0.04		PMID:23263486	Kottgen A		110347
rs547066	PYGM	GCST90012112	Total testosterone levels	measurement	0.00095	0.016945		PMID:32042192	Ruth KS		230454
rs547066	PYGM	GCST004610	White blood cell count	measurement	0.001342	0.020643		PMID:27863252	Astle WJ		172435
rs187630	GYS2	GCST90002334	Mean corpuscular volume	measurement	3.95e-05	-0.00834		PMID:32888493	Chen MH		544127
rs187630	GYS2	GCST90002310	Hemoglobin concentration	measurement	0.000425	-0.00726		PMID:32888493	Chen MH		563946
rs187630	GYS2	GCST90002374	White blood cell count	measurement	0.00031	0.007416		PMID:32888493	Chen MH		562243
rs187630	GYS2	GCST90002357	Platelet count	measurement	3.93e-14	0.015419		PMID:32888493	Chen MH		542827
rs187630	GYS2	GCST90002346	Mean platelet volume	measurement	9.2e-11	-0.01367		PMID:32888493	Chen MH		460935
rs187630	GYS2	GCST90002351	Neutrophil count	measurement	1.72e-05	0.009238		PMID:32888493	Chen MH		519288
rs187630	GYS2	GCST90002322	Mean corpuscular hemoglobin	measurement	0.000341	-0.0077		PMID:32888493	Chen MH		486823
rs187630	GYS2	GCST90002395	Mean platelet volume	measurement	8.3e-11	-0.01464		PMID:32888494	Vuckovic D		408112
rs187630	GYS2	GCST90002402	Platelet count	measurement	2.7e-09	0.013985		PMID:32888494	Vuckovic D		408112
rs187630	GYS2	GCST90002384	Hemoglobin	measurement	5.3e-05	-0.00964		PMID:32888494	Vuckovic D		408112
rs187630	GYS2	GCST90002398	Neutrophil count	measurement	3.6e-05	0.009941		PMID:32888494	Vuckovic D		408112
rs187630	GYS2	GCST90002400	Plateletcrit	measurement	0.0014	0.007539		PMID:32888494	Vuckovic D		408112
rs187630	GYS2	GCST90002383	Hematocrit	measurement	0.0008	-0.00801		PMID:32888494	Vuckovic D		408112
rs187630	GYS2	GCST90002399	Neutrophil percentage of white cells	measurement	0.00034	0.008657		PMID:32888494	Vuckovic D		408112
rs187630	GYS2	GCST90002407	White blood cell count	measurement	0.0011	0.007775		PMID:32888494	Vuckovic D		408112
rs187630	GYS2	GCST90002389	Lymphocyte percentage of white cells	measurement	0.00025	-0.00884		PMID:32888494	Vuckovic D		408112
rs187630	GYS2	GCST90002390	Mean corpuscular hemoglobin	measurement	2.8e-05	-0.00977		PMID:32888494	Vuckovic D		408112
rs187630	GYS2	GCST90002392	Mean corpuscular volume	measurement	1.9e-05	-0.00986		PMID:32888494	Vuckovic D		408112
rs187630	GYS2	GCST006586	Urinary albumin excretion	phenotype	0.000109	0.007226		PMID:30220432	Haas ME		382500
rs187630	GYS2	GCST006804	Red cell distribution width	measurement	0.0013	0.013046		PMID:28957414	Pilling LC		116666
rs187630	GYS2	GCST004599	Mean platelet volume	measurement	0.000459	-0.01418		PMID:27863252	Astle WJ		164454
rs187630	GYS2	GCST004603	Platelet count	measurement	0.00022	0.015111		PMID:27863252	Astle WJ		166066
rs1953873	PYGL	GCST90000443	CCL19 levels	measurement	0.000494	-0.20546		PMID:32641083	Hillary RF		982
rs1953873	PYGL	GCST006328	Extraversion	measurement	0.001165	0.3112		PMID:21173776	de Moor MH		17375
rs187431816	PHKB	GCST90002369	Red cell distribution width	measurement	0.000496	-0.0283		PMID:32888493	Chen MH		531774
rs187431816	PHKB	GCST90002357	Platelet count	measurement	0.000674	-0.0275		PMID:32888493	Chen MH		542827
rs187431816	PHKB	GCST90002396	Mean reticulocyte volume	measurement	0.00018	-0.03334		PMID:32888494	Vuckovic D		408112
rs187431816	PHKB	GCST90002400	Plateletcrit	measurement	0.0001	-0.03456		PMID:32888494	Vuckovic D		408112
rs187431816	PHKB	GCST011364	Myocardial infarction	cardiovascular disease	0.00053	0.157676	1.17079	PMID:33532862	Hartiala JA	17505	471717
rs187431816	PHKB	GCST90002402	Platelet count	measurement	0.00053	-0.03062		PMID:32888494	Vuckovic D		408112
rs187431816	PHKB	GCST90002404	Red cell distribution width	measurement	0.00035	-0.03185		PMID:32888494	Vuckovic D		408112
rs187431816	PHKB	GCST90016611	Crohn's disease vs ulcerative colitis (ordinary least squares (OLS))	gastrointestinal disease	0.0012	-0.025	0.97531	PMID:33686288	Peyrot WJ	12924	12924
rs187431816	PHKB	GCST90000027	Appendicular lean mass	measurement	0.00024	0.038082		PMID:33097823	Pei YF		244730
rs187431816	PHKB	GCST90002412	Low density lipoprotein cholesterol levels	measurement	0.00019	-0.02983		PMID:32493714	Klimentidis YC		431167
rs10405893	CALM3	GCST006288	Heel bone mineral density	measurement	4.4e-06	0.023923		PMID:28869591	Kemp JP		142487
rs10405893	CALM3	GCST006979	Heel bone mineral density	measurement	0.00031	0.013425		PMID:30598549	Morris JA		426824
rs77888691	GCK	GCST90000256	Severe COVID-19 infection with respiratory failure (analysis II)	infectious disease	0.004564	0.4373	1.54852	PMID:32558485	Ellinghaus D	1610	3790
rs77888691	GCK	GCST90000482	Leukemia inhibitory factor receptor levels	measurement	0.0036873	-0.55565		PMID:32641083	Hillary RF		982
rs77888691	GCK	GCST90000495	SLAMF1 levels	measurement	0.0017492	-0.59891		PMID:32641083	Hillary RF		982
rs77888691	GCK	GCST90000489	Neurotrophin-3 levels	measurement	0.0044706	-0.544		PMID:32641083	Hillary RF		982
rs77888691	GCK	GCST90011500	TestASV_23 (Barnesiella) abundance	measurement	0.00253488	0.267069		PMID:33462482	Ruhlemann MC		8956
rs77888691	GCK	GCST90011716	TestASV_40 (Barnesiella) prevalence	measurement	0.00210253	0.399003		PMID:33462482	Ruhlemann MC		8956
rs77888691	GCK	GCST007557	Birth weight	measurement	7.7e-05	-0.0324		PMID:27680694	Horikoshi M		133903
rs77888691	GCK	GCST90010111	C-C motif chemokine 3 levels	measurement	0.00086956	0.296057		PMID:33303764	Gilly A		1288
rs77888691	GCK	GCST90010338	Eosinophil cationic protein levels	measurement	0.00339735	0.258384		PMID:33303764	Gilly A		1309
rs77888691	GCK	GCST90010293	CD2-associated protein levels	measurement	0.00170901	0.272945		PMID:33303764	Gilly A		1313
rs77888691	GCK	GCST90010352	Thimet oligopeptidase levels	measurement	0.00319437	0.25824		PMID:33303764	Gilly A		1313
rs61928672	GYS2	GCST90002374	White blood cell count	measurement	0.002608	-0.008072		PMID:32888493	Chen MH		562243
rs61928672	GYS2	GCST90011365	OTU97_119 (Desulfovibrio) abundance	measurement	0.00417885	0.191582		PMID:33462482	Ruhlemann MC		8956
rs61928672	GYS2	GCST006586	Urinary albumin excretion	phenotype	0.000711283	-0.008015		PMID:30220432	Haas ME		382500
rs61928672	GYS2	GCST90006922	Polyomavirus 2 JC VP1 antibody levels	measurement	0.00375719	-0.0823294		PMID:33204752	Butler-Laporte G		5118
rs61928672	GYS2	GCST90012107	Sex hormone-binding globulin levels	measurement	0.0019	0.00602441		PMID:32042192	Ruth KS		189473
rs61928672	GYS2	GCST90012106	Sex hormone-binding globulin levels adjusted for BMI	measurement	0.001	0.00574218		PMID:32042192	Ruth KS		188908
